# Supplementary material for: A multicenter, randomized study of decitabine as epigenetic priming with induction chemotherapy in children with AML
Source: Clin Epigenetics. 2017 Oct 5;9:108. doi: 10.1186/s13148-017-0411-x (PMC5629751; doi:10.1186/s13148-017-0411-x)
Supplement: Supplementary file 3 — Differentially Methylated Loci comparing week 3 marrows with screening marrows in Arm A. (XLSX 649 kb) [file 13148_2017_411_MOESM3_ESM.xlsx]

## Sheet: Table S2A
Table 2A. Differentially Methylated Loci comparing week 3 marrows with screening marrows in Arm A
IlluminaProbeID	P Value	DeltaBeta	CHR	UCSC_REFGENE_NAME	UCSC_REFGENE_ACCESSION	UCSC_REFGENE_GROUP	RELATION_TO_UCSC_CPG_ISLAND	DMR	ENHANCER	REGULATORY_FEATURE_GROUP
cg02749735	0.00390625	-0.729176	3	DGKG;DGKG;DGKG	NM_001346;NM_001080744;NM_001080745	Body;Body;Body	S_Shore	CDMR	TRUE	NA
cg17293936	0.00390625	-0.707757	3	DGKG;DGKG;DGKG	NM_001346;NM_001080744;NM_001080745	Body;Body;Body	Island	NA	TRUE	Unclassified_Cell_type_specific
cg24155429	0.00390625	-0.673713	3	DGKG;DGKG;DGKG	NM_001346;NM_001080744;NM_001080745	Body;Body;Body	Island	NA	TRUE	NA
cg12121643	0.00390625	-0.668542	3	DGKG;DGKG;DGKG	NM_001346;NM_001080744;NM_001080745	Body;Body;Body	Island	DMR	TRUE	NA
cg16909733	0.00390625	-0.657932	2	ANKMY1;ANKMY1	NM_017844;NM_016552	Body;Body	Island	NA	TRUE	Unclassified
cg20738500	0.00390625	-0.655107	15	LOC254559	NR_015411	TSS200	Island	NA	NA	Unclassified_Cell_type_specific
cg25537993	0.00390625	-0.652385	19	ZSCAN1	NM_182572	TSS1500	Island	NA	NA	NA
cg09284949	0.00390625	-0.650428	19	SHANK1	NM_016148	Body	S_Shore	NA	TRUE	NA
cg15746696	0.00390625	-0.639579	19	ZNF814	NM_001144989	TSS200	S_Shore	NA	NA	NonGene_Associated
cg23189410	0.00390625	-0.635443	3	ZIC4;ZIC1	NM_032153;NM_003412	TSS1500;TSS1500	N_Shore	RDMR	TRUE	NA
cg15084543	0.00390625	-0.633153	1	ELTD1;ELTD1	NM_022159;NM_022159	5'UTR;1stExon	Island	NA	TRUE	NA
cg07293445	0.00390625	-0.631813	7	KCP;KCP	NM_199349;NM_001135914	Body;Body	Island	NA	NA	NA
cg13246235	0.00390625	-0.631343	6	PHACTR1	NM_030948	Body	Island	NA	NA	NA
cg14781189	0.00390625	-0.622924	2	KCNH7;KCNH7;KCNH7;KCNH7	NM_173162;NM_033272;NM_033272;NM_173162	1stExon;5'UTR;1stExon;5'UTR	NA	NA	NA	NA
cg26781466	0.00390625	-0.612662	6	GCNT2;GCNT2	NM_145649;NM_145649	1stExon;5'UTR	NA	NA	TRUE	NA
cg05835105	0.00390625	-0.61249	4	PITX2;PITX2;PITX2	NM_000325;NM_153426;NM_153427	Body;Body;Body	Island	NA	NA	NA
cg03801183	0.00390625	-0.60723	7	GIMAP7	NM_153236	5'UTR	NA	NA	NA	NA
cg27407147	0.00390625	-0.605531	15	LOC254559	NR_015411	TSS1500	Island	NA	NA	NA
cg08637514	0.00390625	-0.603911	7	GIMAP7	NM_153236	5'UTR	NA	NA	NA	Unclassified_Cell_type_specific
cg11179759	0.00390625	-0.598302	15	NA	NA	NA	N_Shelf	NA	NA	NA
cg24368848	0.00390625	-0.597067	19	ZSCAN1	NM_182572	TSS1500	Island	NA	NA	NA
cg21029612	0.00390625	-0.597034	15	LOC254559	NR_015411	TSS200	Island	NA	NA	Unclassified_Cell_type_specific
cg03817667	0.00390625	-0.596011	7	VSTM2A	NM_182546	TSS200	Island	NA	NA	NA
cg05983315	0.00390625	-0.594004	19	ZSCAN1	NM_182572	5'UTR	Island	NA	NA	NA
cg11254700	0.00390625	-0.593214	19	NA	NA	NA	Island	NA	NA	NA
cg06856720	0.00390625	-0.592835	20	RIN2;RIN2	NM_018993;NM_018993	1stExon;5'UTR	NA	NA	NA	Unclassified_Cell_type_specific
cg24496475	0.00390625	-0.591283	4	NA	NA	NA	Island	NA	NA	NA
cg19761848	0.00390625	-0.588137	2	GBX2	NM_001485	TSS200	Island	NA	NA	NA
cg21751684	0.00390625	-0.587661	15	LOC254559	NR_015411	TSS1500	Island	NA	NA	NA
cg11636127	0.00390625	-0.584686	6	GCNT2	NM_145649	5'UTR	NA	NA	TRUE	NA
cg12148647	0.00390625	-0.581003	19	PIP5K1C	NM_012398	Body	Island	NA	NA	Promoter_Associated_Cell_type_specific
cg09169617	0.00390625	-0.578197	15	LOC254559	NR_015411	Body	Island	NA	TRUE	NA
cg21839338	0.00390625	-0.577842	16	FAM18A	NM_001079512	Body	Island	NA	NA	NA
cg17486860	0.00390625	-0.574565	11	WT1;WT1;WT1;WT1	NM_024425;NM_024426;NM_000378;NM_024424	Body;Body;Body;Body	N_Shore	CDMR	NA	NA
cg17603132	0.00390625	-0.574338	11	RIC3;RIC3	NM_024557;NM_001135109	Body;Body	N_Shore	NA	NA	Unclassified_Cell_type_specific
cg04360793	0.00390625	-0.574115	1	ELTD1;ELTD1	NM_022159;NM_022159	5'UTR;1stExon	Island	NA	TRUE	NA
cg00274965	0.00390625	-0.572559	21	NA	NA	NA	Island	DMR	NA	NA
cg23479922	0.00390625	-0.572054	5	MARCH11	NM_001102562	1stExon	Island	NA	NA	NA
cg19797376	0.00390625	-0.569142	1	TAL1	NM_003189	TSS200	N_Shore	RDMR	NA	NA
cg03364108	0.00390625	-0.566608	22	C22orf45;C22orf45;UPB1	NR_028484;NR_028483;NM_016327	TSS200;TSS200;TSS1500	Island	DMR	TRUE	Unclassified_Cell_type_specific
cg17712694	0.00390625	-0.562649	5	MARCH11	NM_001102562	TSS200	Island	NA	NA	NA
cg03352106	0.00390625	-0.561029	12	KCNJ8	NM_004982	Body	NA	RDMR	NA	Unclassified_Cell_type_specific
cg07377422	0.00390625	-0.559626	19	RSPH6A	NM_030785	TSS200	Island	NA	NA	NA
cg26848718	0.00390625	-0.558552	11	WT1;WT1;WT1;WT1	NM_024425;NM_024426;NM_000378;NM_024424	Body;Body;Body;Body	Island	NA	NA	NA
cg25287071	0.00390625	-0.558174	1	ITPKB	NM_002221	Body	NA	NA	NA	Promoter_Associated_Cell_type_specific
cg23065934	0.00390625	-0.558119	5	MARCH11	NM_001102562	TSS1500	Island	NA	NA	NA
cg17885226	0.00390625	-0.555655	6	NA	NA	NA	Island	NA	NA	Unclassified_Cell_type_specific
cg26296488	0.00390625	-0.550313	4	DRD5	NM_000798	TSS200	Island	DMR	NA	NA
cg04037038	0.00390625	-0.5502	2	FRZB	NM_001463	TSS1500	Island	NA	NA	NA
cg17555373	0.00390625	-0.549657	13	NA	NA	NA	Island	NA	TRUE	NA
cg12598235	0.00390625	-0.549635	15	LOC254559	NR_015411	TSS200	Island	NA	NA	Unclassified_Cell_type_specific
cg16966315	0.00390625	-0.548631	7	NA	NA	NA	Island	NA	NA	NA
cg18301891	0.00390625	-0.54798	14	DIO3;MIR1247	NM_001362;NR_031649	TSS1500;TSS1500	Island	NA	NA	Unclassified_Cell_type_specific
cg17840719	0.00390625	-0.547845	5	ZNF454;ZNF454	NM_182594;NM_182594	1stExon;5'UTR	Island	NA	NA	NA
cg05383490	0.00390625	-0.547814	13	FAM155A;FAM155A	NM_001080396;NM_001080396	1stExon;5'UTR	N_Shore	NA	NA	Unclassified
cg04166294	0.00390625	-0.547531	16	NA	NA	NA	Island	RDMR	NA	NA
cg03192598	0.00390625	-0.546466	19	NA	NA	NA	Island	DMR	NA	Unclassified_Cell_type_specific
cg24239148	0.00390625	-0.546242	10	C10orf107;C10orf107	NM_173554;NM_173554	1stExon;5'UTR	Island	DMR	TRUE	NA
cg08070771	0.00390625	-0.545576	3	ZIC4;ZIC1	NM_032153;NM_003412	TSS1500;TSS1500	N_Shore	RDMR	TRUE	NA
cg09402276	0.00390625	-0.545296	10	C10orf53;C10orf53	NM_001042427;NM_182554	TSS1500;TSS1500	N_Shore	NA	TRUE	NA
cg18034737	0.00390625	-0.542677	4	ZFP42	NM_174900	TSS200	Island	NA	NA	NA
cg05139788	0.00390625	-0.542553	6	TFAP2D	NM_172238	Body	N_Shore	NA	TRUE	NA
cg20170533	0.00390625	-0.542498	13	DLEU7;DLEU7	NM_198989;NM_198989	1stExon;5'UTR	Island	RDMR	NA	NA
cg17478979	0.00390625	-0.542385	6	ZC3H12D	NM_207360	Body	Island	NA	TRUE	Unclassified
cg18077971	0.00390625	-0.54174	2	PAX3;PAX3;PAX3;PAX3;PAX3;CCDC140;PAX3;PAX3;PAX3	NM_013942;NM_000438;NM_181460;NM_181457;NM_181458;NM_153038;NM_181461;NM_001127366;NM_181459	TSS1500;TSS1500;TSS1500;TSS1500;TSS1500;5'UTR;TSS1500;TSS1500;TSS1500	S_Shore	RDMR	TRUE	NA
cg21426003	0.00390625	-0.541242	2	GBX2	NM_001485	TSS200	Island	NA	NA	NA
cg17301216	0.00390625	-0.539268	15	LOC254559	NR_015411	TSS1500	N_Shore	NA	NA	NA
cg05926722	0.00390625	-0.538577	14	NA	NA	NA	Island	NA	TRUE	NA
cg03111404	0.00390625	-0.538356	6	NA	NA	NA	S_Shore	NA	NA	NA
cg03738025	0.00390625	-0.537297	6	NA	NA	NA	Island	NA	NA	Unclassified_Cell_type_specific
cg13539545	0.00390625	-0.535847	14	NA	NA	NA	Island	NA	TRUE	NA
cg13060114	0.00390625	-0.535814	1	TFAP2E	NM_178548	TSS200	Island	NA	TRUE	Unclassified_Cell_type_specific
cg23181580	0.00390625	-0.535437	11	NA	NA	NA	Island	NA	TRUE	NA
cg00751332	0.00390625	-0.534438	18	CABLES1;CABLES1	NM_001100619;NR_023359	TSS1500;TSS200	N_Shore	RDMR	NA	Unclassified
cg22299467	0.00390625	-0.534424	19	ZNF814	NM_001144989	Body	N_Shore	NA	NA	NonGene_Associated
cg08598654	0.00390625	-0.534305	7	DLX6AS	NR_015448	Body	Island	RDMR	TRUE	NA
cg01030534	0.0117188	-0.534196	7	FAM115A	NM_014719	5'UTR	N_Shelf	DMR	NA	Unclassified_Cell_type_specific
cg24947764	0.00390625	-0.533981	4	NA	NA	NA	Island	NA	TRUE	NA
cg20809378	0.00390625	-0.533717	11	NA	NA	NA	Island	DMR	NA	NA
cg16150752	0.0078125	-0.530179	5	MARCH11	NM_001102562	TSS200	Island	NA	NA	NA
cg15552843	0.00390625	-0.529971	22	C22orf45;C22orf45;UPB1	NR_028484;NR_028483;NM_016327	TSS200;TSS200;TSS1500	Island	DMR	TRUE	Unclassified_Cell_type_specific
cg22195627	0.00390625	-0.52908	19	NA	NA	NA	Island	DMR	NA	Unclassified_Cell_type_specific
cg26422458	0.00390625	-0.528694	1	ELTD1;ELTD1	NM_022159;NM_022159	5'UTR;1stExon	Island	NA	TRUE	NA
cg14530834	0.0078125	-0.528022	9	NA	NA	NA	S_Shore	NA	NA	NA
cg02469909	0.00390625	-0.527623	22	C22orf45;C22orf45;UPB1	NR_028484;NR_028483;NM_016327	TSS200;TSS200;TSS1500	Island	DMR	TRUE	NA
cg14486338	0.00390625	-0.527392	8	KCNS2	NM_020697	Body	Island	NA	NA	NA
cg00582971	0.00390625	-0.526947	5	GRM6	NM_000843	TSS200	Island	NA	TRUE	NA
cg22510337	0.00390625	-0.526197	19	ZNF814	NM_001144989	Body	Island	NA	NA	NonGene_Associated
cg05162306	0.00390625	-0.525636	14	NA	NA	NA	Island	NA	NA	NA
cg25923609	0.0078125	-0.525351	5	NA	NA	NA	Island	NA	NA	NA
cg02051771	0.00390625	-0.525249	5	PCDHA7;PCDHA12;PCDHA6;PCDHA10;PCDHA4;PCDHA11;PCDHA8;PCDHA1;PCDHA2;PCDHA6;PCDHA1;PCDHA9;PCDHA5;PCDHA13;PCDHA3;PCDHA13;PCDHA10	NM_018910;NM_018903;NM_018909;NM_018901;NM_018907;NM_018902;NM_018911;NM_031411;NM_018905;NM_031849;NM_018900;NM_031857;NM_018908;NM_031865;NM_018906;NM_018904;NM_031860	Body;Body;Body;Body;Body;Body;Body;Body;Body;Body;Body;Body;Body;TSS200;Body;TSS200;Body	N_Shore	RDMR	NA	NA
cg17546247	0.00390625	-0.524952	3	ZIC4;ZIC1	NM_032153;NM_003412	TSS1500;TSS1500	N_Shore	RDMR	TRUE	NA
cg15105359	0.00390625	-0.52466	7	TNS3	NM_022748	5'UTR	Island	NA	NA	NA
cg06585566	0.00390625	-0.523566	19	NA	NA	NA	Island	RDMR	NA	NA
cg11610350	0.00390625	-0.523135	3	NA	NA	NA	Island	NA	NA	NA
cg14348397	0.00390625	-0.523132	9	NA	NA	NA	S_Shore	NA	NA	NA
cg00159523	0.00390625	-0.522851	10	TCF7L2;TCF7L2;TCF7L2;TCF7L2;TCF7L2;TCF7L2	NM_001146284;NM_001146285;NM_030756;NM_001146274;NM_001146286;NM_001146283	Body;Body;Body;Body;Body;Body	S_Shore	NA	NA	NA
cg07204280	0.0078125	-0.522731	18	CIDEA;CIDEA	NM_001279;NM_198289	Body;TSS200	Island	DMR	TRUE	NA
cg23847712	0.00390625	-0.522595	4	DRD5	NM_000798	TSS200	Island	DMR	NA	NA
cg00481644	0.00390625	-0.522236	15	LOC254559	NR_015411	TSS200	Island	NA	NA	Unclassified_Cell_type_specific
cg23291534	0.00390625	-0.522229	8	KCNV1	NM_014379	TSS1500	Island	NA	NA	NA
cg26503877	0.00390625	-0.521836	11	ETS1;ETS1;ETS1	NM_001143820;NM_001162422;NM_005238	Body;Body;Body	N_Shore	CDMR	NA	Unclassified
cg16105687	0.00390625	-0.521715	19	NA	NA	NA	Island	NA	NA	NA
cg07336350	0.00390625	-0.521575	16	NA	NA	NA	Island	NA	NA	NA
cg22131234	0.00390625	-0.521075	7	VSTM2A	NM_182546	TSS200	Island	NA	NA	NA
cg10439765	0.0078125	-0.52013	20	SLC12A5;SLC12A5;SLC12A5	NM_020708;NM_020708;NM_001134771	1stExon;5'UTR;Body	Island	NA	NA	Unclassified_Cell_type_specific
cg13073224	0.00390625	-0.51978	12	NA	NA	NA	NA	NA	TRUE	Gene_Associated_Cell_type_specific
cg04682802	0.00390625	-0.519243	20	BTBD3;BTBD3	NM_181443;NM_014962	5'UTR;TSS200	NA	NA	NA	NA
cg17165841	0.00390625	-0.519088	2	LOC200726	NM_001102659	TSS200	Island	NA	NA	NA
cg00142402	0.00390625	-0.518938	17	NA	NA	NA	S_Shore	RDMR	NA	NA
cg03514404	0.0078125	-0.518477	7	FAM115A	NM_014719	5'UTR	N_Shelf	NA	NA	Unclassified_Cell_type_specific
cg19657351	0.00390625	-0.518173	6	GCNT2	NM_145649	TSS200	NA	NA	TRUE	NA
cg20779964	0.00390625	-0.517675	20	CBLN4	NM_080617	TSS200	Island	NA	NA	NA
cg18117347	0.00390625	-0.516581	19	SHANK1	NM_016148	Body	N_Shore	NA	TRUE	NA
cg06133110	0.0078125	-0.515479	7	SCRN1;SCRN1;SCRN1;SCRN1	NM_014766;NM_001145514;NM_001145513;NM_001145515	5'UTR;Body;5'UTR;5'UTR	N_Shore	NA	NA	Unclassified
cg18172135	0.00390625	-0.515415	3	DGKG;DGKG;DGKG	NM_001346;NM_001080744;NM_001080745	Body;Body;Body	S_Shore	CDMR	NA	NA
cg20219381	0.0078125	-0.515343	8	RGS22	NM_015668	Body	Island	NA	TRUE	NA
cg02064106	0.00390625	-0.51533	6	C6orf118	NM_144980	Body	NA	NA	NA	NA
cg10192893	0.00390625	-0.513161	4	PHOX2B	NM_003924	Body	Island	NA	TRUE	NA
cg24980653	0.00390625	-0.513113	4	NA	NA	NA	Island	NA	NA	NA
cg26372517	0.00390625	-0.512769	1	TFAP2E;TFAP2E	NM_178548;NM_178548	5'UTR;1stExon	Island	NA	TRUE	Unclassified_Cell_type_specific
cg07143470	0.00390625	-0.512594	6	COL21A1	NM_030820	5'UTR	N_Shore	NA	TRUE	NA
cg06495961	0.00390625	-0.512509	7	DPP6;DPP6	NM_001039350;NM_001039350	1stExon;5'UTR	Island	NA	NA	NA
cg03234186	0.00390625	-0.512301	19	ZNF154	NM_001085384	TSS200	S_Shore	NA	NA	NA
cg13540960	0.00390625	-0.512085	11	WT1;WT1;WT1;WT1	NM_024425;NM_024426;NM_000378;NM_024424	Body;Body;Body;Body	N_Shore	NA	NA	NA
cg13979887	0.00390625	-0.51184	9	ERMP1	NM_024896	Body	N_Shore	NA	NA	Promoter_Associated
cg23248887	0.00390625	-0.51139	14	SSTR1	NM_001049	Body	Island	NA	NA	Unclassified_Cell_type_specific
cg06083330	0.00390625	-0.511066	4	POU4F2	NM_004575	Body	Island	NA	TRUE	Unclassified_Cell_type_specific
cg19947104	0.00390625	-0.510979	11	KCNC1;KCNC1	NM_004976;NM_001112741	TSS200;TSS200	Island	NA	NA	NA
cg12172441	0.00390625	-0.510055	6	NA	NA	NA	S_Shore	NA	NA	NA
cg24834659	0.00390625	-0.50993	19	NA	NA	NA	Island	NA	NA	NA
cg17241776	0.00390625	-0.509607	13	DLEU7	NM_198989	1stExon	Island	NA	NA	NA
cg10132208	0.00390625	-0.508652	19	ZSCAN1	NM_182572	5'UTR	Island	NA	NA	NA
cg25716623	0.00390625	-0.508632	15	LOC254559	NR_015411	Body	Island	DMR	TRUE	Unclassified_Cell_type_specific
cg09671837	0.00390625	-0.508463	7	FAM115A	NM_014719	5'UTR	Island	NA	NA	NA
cg03544320	0.00390625	-0.508435	4	CRMP1	NM_001014809	1stExon	Island	NA	NA	NA
cg04217706	0.00390625	-0.508366	12	NA	NA	NA	Island	NA	NA	NA
cg18211066	0.00390625	-0.508031	17	NA	NA	NA	S_Shore	RDMR	NA	NA
cg06377635	0.00390625	-0.507657	17	GAS7;GAS7;GAS7;GAS7	NM_201432;NM_001130831;NM_201433;NM_003644	Body;Body;Body;TSS200	NA	DMR	NA	Unclassified_Cell_type_specific
cg07333191	0.00390625	-0.507033	4	NA	NA	NA	Island	NA	NA	NA
cg11955474	0.0078125	-0.506483	1	CD164L2;CD164L2	NM_207397;NM_207397	1stExon;5'UTR	Island	NA	NA	NA
cg10242602	0.00390625	-0.506087	4	ZFP42	NM_174900	TSS200	Island	NA	NA	NA
cg08491188	0.00390625	-0.50607	5	PCDHGA4;PCDHGA6;PCDHGA1;PCDHGA8;PCDHGB5;PCDHGA5;PCDHGB1;PCDHGB4;PCDHGA3;PCDHGA2;PCDHGB5;PCDHGA7;PCDHGB2;PCDHGB3	NM_018917;NM_018919;NM_018912;NM_032088;NM_018925;NM_018918;NM_018922;NM_003736;NM_018916;NM_018915;NM_032099;NM_018920;NM_018923;NM_018924	Body;Body;Body;Body;TSS200;Body;Body;Body;Body;Body;TSS200;Body;Body;Body	Island	NA	NA	NonGene_Associated_Cell_type_specific
cg15709989	0.00390625	-0.506068	3	DGKG;DGKG;DGKG	NM_001346;NM_001080744;NM_001080745	Body;Body;Body	Island	CDMR	TRUE	NA
cg12193731	0.00390625	-0.505885	12	ACVRL1	NM_000020	TSS1500	Island	NA	NA	Unclassified_Cell_type_specific
cg25500080	0.00390625	-0.505371	5	PCDHAC2;PCDHAC2;PCDHA7;PCDHA12;PCDHA6;PCDHA10;PCDHA4;PCDHA11;PCDHA8;PCDHA6;PCDHA1;PCDHA2;PCDHA1;PCDHA9;PCDHA13;PCDHA5;PCDHAC1;PCDHA3;PCDHAC2;PCDHA10	NM_018899;NM_031883;NM_018910;NM_018903;NM_018909;NM_018901;NM_018907;NM_018902;NM_018911;NM_031849;NM_031411;NM_018905;NM_018900;NM_031857;NM_018904;NM_018908;NM_018898;NM_018906;NM_018899;NM_031860	1stExon;TSS200;Body;Body;Body;Body;Body;Body;Body;Body;Body;Body;Body;Body;Body;Body;Body;Body;5'UTR;Body	Island	NA	NA	NA
cg16667251	0.00390625	-0.505214	2	SPTBN1	NM_003128	5'UTR	NA	NA	TRUE	Unclassified_Cell_type_specific
cg03045635	0.00390625	-0.505099	4	DRD5	NM_000798	TSS200	Island	DMR	NA	NA
cg10603275	0.00390625	-0.504704	3	CHL1	NM_006614	5'UTR	Island	NA	NA	NA
cg02246426	0.00390625	-0.503387	8	GDF6	NM_001001557	Body	NA	NA	NA	NA
cg08958294	0.0078125	-0.502648	6	GRM1;GRM1	NM_001114329;NM_000838	5'UTR;5'UTR	N_Shore	NA	NA	NA
cg12001304	0.00390625	-0.501963	2	SPHKAP;SPHKAP	NM_001142644;NM_030623	Body;Body	N_Shore	NA	NA	NA
cg26446499	0.00390625	-0.501665	5	NA	NA	NA	N_Shore	NA	NA	NA
cg01345315	0.00390625	-0.50147	12	ADAMTS20	NM_025003	TSS1500	Island	NA	NA	NA
cg07065111	0.00390625	-0.501394	2	NA	NA	NA	Island	NA	NA	NA
cg02287710	0.00390625	-0.501122	14	DIO3;MIR1247	NM_001362;NR_031649	TSS200;TSS1500	Island	NA	NA	NA
cg16701059	0.0078125	-0.500865	15	LRRK1	NM_024652	Body	Island	NA	NA	Unclassified_Cell_type_specific
cg24150623	0.00390625	-0.500672	11	MIR125B1;LOC399959	NR_029671;NR_024430	TSS1500;Body	NA	NA	TRUE	NA
cg04391718	0.00390625	-0.500125	3	DGKG;DGKG;DGKG	NM_001346;NM_001080744;NM_001080745	Body;Body;Body	Island	DMR	TRUE	NA
cg00346208	0.0078125	-0.499927	1	VWA5B1	NM_001039500	Body	Island	NA	NA	Unclassified_Cell_type_specific
cg13658899	0.00390625	-0.499913	9	LHX3;LHX3	NM_014564;NM_178138	Body;Body	Island	NA	NA	Unclassified_Cell_type_specific
cg03940684	0.00390625	-0.499639	3	CHL1	NM_006614	5'UTR	Island	NA	NA	NA
cg14732998	0.00390625	-0.49943	19	ZNF793	NM_001013659	TSS200	Island	DMR	NA	Promoter_Associated
cg26872137	0.00390625	-0.499394	8	UNC5D	NM_080872	TSS200	Island	NA	NA	NA
cg19718882	0.0078125	-0.499321	11	WIT1	NR_023920	Body	N_Shore	NA	NA	NA
cg01101380	0.00390625	-0.499046	1	TFAP2E;TFAP2E	NM_178548;NM_178548	5'UTR;1stExon	Island	NA	TRUE	Unclassified_Cell_type_specific
cg06679720	0.0078125	-0.499034	13	DLEU7	NM_198989	1stExon	Island	NA	NA	NA
cg05394800	0.00390625	-0.498733	13	NA	NA	NA	N_Shore	RDMR	NA	Unclassified
cg03532926	0.00390625	-0.498593	7	DPP6	NM_001039350	Body	Island	DMR	NA	NA
cg27112264	0.00390625	-0.498567	19	ZNF814	NM_001144989	TSS200	S_Shore	NA	NA	NonGene_Associated
cg01416891	0.0078125	-0.4974	10	CYP26C1	NM_183374	TSS200	Island	NA	NA	Unclassified_Cell_type_specific
cg10427452	0.00390625	-0.497025	5	NA	NA	NA	NA	DMR	TRUE	NA
cg00339556	0.00390625	-0.497016	5	MARCH11	NM_001102562	TSS200	Island	NA	NA	NA
cg27460943	0.00390625	-0.496875	4	NR3C2;NR3C2	NM_000901;NM_001166104	5'UTR;5'UTR	N_Shore	NA	NA	NA
cg03142586	0.00390625	-0.496653	19	ZNF154	NM_001085384	Body	N_Shore	NA	NA	NA
cg11729934	0.00390625	-0.496648	6	NA	NA	NA	Island	NA	NA	NA
cg04267691	0.00390625	-0.496402	17	GAS7;GAS7;GAS7;GAS7;GAS7	NM_201432;NM_001130831;NM_201433;NM_003644;NM_003644	Body;Body;Body;5'UTR;1stExon	NA	NA	NA	Unclassified_Cell_type_specific
cg00468146	0.00390625	-0.495907	6	ID4	NM_001546	1stExon	Island	NA	NA	NA
cg17929770	0.00390625	-0.495657	19	RSPH6A;RSPH6A	NM_030785;NM_030785	1stExon;5'UTR	Island	NA	NA	NA
cg07333792	0.00390625	-0.495624	14	NA	NA	NA	Island	NA	TRUE	NA
cg22797031	0.00390625	-0.495614	1	NA	NA	NA	N_Shore	RDMR	TRUE	NA
cg16274678	0.00390625	-0.49546	1	TPM3;TPM3;NUP210L;TPM3;TPM3;NUP210L	NM_001043353;NM_153649;NM_001159484;NM_001043351;NM_001043352;NM_207308	3'UTR;3'UTR;TSS1500;3'UTR;3'UTR;TSS1500	NA	NA	TRUE	NA
cg02987928	0.00390625	-0.494802	1	NA	NA	NA	Island	NA	TRUE	NA
cg01097384	0.00390625	-0.494601	11	NA	NA	NA	Island	NA	NA	NA
cg25645064	0.00390625	-0.493715	3	NA	NA	NA	NA	NA	TRUE	NA
cg27032232	0.00390625	-0.4937	7	DPP6;DPP6	NM_001039350;NM_001039350	1stExon;5'UTR	Island	NA	NA	NA
cg12547166	0.00390625	-0.492619	4	ZNF876P	NR_027481	Body	Island	NA	NA	NA
cg13954457	0.00390625	-0.492529	5	FBLL1	NR_024356	Body	Island	DMR	NA	NA
cg14118515	0.0078125	-0.492318	2	EVX2	NM_001080458	TSS200	N_Shore	RDMR	NA	Unclassified_Cell_type_specific
cg10915739	0.00390625	-0.491546	21	NA	NA	NA	Island	NA	NA	NA
cg05822633	0.00390625	-0.491169	20	BTBD3;BTBD3	NM_181443;NM_014962	5'UTR;TSS200	NA	NA	NA	NA
cg13481969	0.00390625	-0.491158	9	NA	NA	NA	Island	NA	NA	Unclassified
cg07068674	0.00390625	-0.491122	14	NA	NA	NA	N_Shore	NA	NA	NA
cg21865845	0.00390625	-0.490895	3	ROBO1	NM_002941	5'UTR	Island	NA	NA	NA
cg26537209	0.00390625	-0.490581	16	NA	NA	NA	Island	NA	NA	NA
cg10748355	0.00390625	-0.489374	3	CADPS;CADPS;CADPS	NM_183393;NM_003716;NM_183394	TSS1500;TSS1500;TSS1500	S_Shore	NA	NA	NA
cg25725843	0.00390625	-0.489218	2	ST6GAL2;ST6GAL2	NM_001142352;NM_032528	TSS1500;TSS1500	Island	NA	NA	NA
cg22480742	0.00390625	-0.487731	7	CALD1;CALD1;CALD1;CALD1;CALD1	NM_033157;NM_033140;NM_033139;NM_033138;NM_004342	Body;1stExon;1stExon;Body;Body	NA	NA	TRUE	NA
cg12518146	0.0078125	-0.487112	5	F2RL1	NM_005242	Body	Island	RDMR	NA	Unclassified
cg10380328	0.00390625	-0.486758	4	NA	NA	NA	NA	NA	NA	NA
cg22546374	0.00390625	-0.486708	6	NA	NA	NA	NA	NA	NA	Unclassified_Cell_type_specific
cg20959460	0.00390625	-0.486195	5	NA	NA	NA	N_Shore	NA	NA	NA
cg16400794	0.00390625	-0.485114	1	CD164L2	NM_207397	TSS200	S_Shore	NA	NA	NA
cg19896824	0.0078125	-0.484546	11	NA	NA	NA	NA	CDMR	TRUE	NA
cg08304190	0.00390625	-0.48453	20	MIR663	NR_030386	TSS200	Island	NA	NA	Unclassified
cg16063112	0.00390625	-0.484189	10	C10orf107	NM_173554	5'UTR	Island	DMR	TRUE	NA
cg12492885	0.00390625	-0.483589	22	C22orf45;C22orf45;UPB1	NR_028484;NR_028483;NM_016327	TSS200;TSS200;TSS1500	Island	DMR	TRUE	Unclassified_Cell_type_specific
cg14797402	0.00390625	-0.483584	11	NA	NA	NA	S_Shore	DMR	NA	Unclassified_Cell_type_specific
cg03323696	0.00390625	-0.483439	5	PDE4D;PDE4D	NM_001165899;NM_001104631	Body;1stExon	Island	NA	TRUE	NA
cg25351606	0.00390625	-0.483414	6	NA	NA	NA	Island	RDMR	NA	NA
cg00741900	0.00390625	-0.483279	14	DIO3;DIO3;MIR1247	NM_001362;NM_001362;NR_031649	5'UTR;1stExon;TSS1500	Island	NA	NA	NA
cg06003656	0.00390625	-0.483176	5	NA	NA	NA	Island	NA	NA	NA
cg23365739	0.00390625	-0.483	14	OTX2;OTX2	NM_021728;NM_021728	1stExon;5'UTR	N_Shore	RDMR	NA	NA
cg21938436	0.00390625	-0.482973	3	ADAMTS9	NM_182920	Body	N_Shore	DMR	NA	NA
cg26115633	0.00390625	-0.482566	10	FOXI2	NM_207426	1stExon	Island	NA	NA	NA
cg17280346	0.00390625	-0.482565	3	ZIC1	NM_003412	TSS1500	N_Shore	NA	NA	NA
cg02467990	0.00390625	-0.48251	7	VWC2	NM_198570	TSS200	Island	DMR	NA	NA
cg13826452	0.00390625	-0.482069	6	NA	NA	NA	NA	NA	NA	NA
cg03024760	0.00390625	-0.482026	15	GABRG3	NM_033223	TSS1500	Island	NA	NA	NA
cg06594404	0.00390625	-0.481857	4	NA	NA	NA	Island	NA	NA	NA
cg12597389	0.00390625	-0.48177	7	NXPH1	NM_152745	Body	Island	NA	NA	NA
cg03356595	0.00390625	-0.481219	16	NA	NA	NA	Island	RDMR	NA	NA
cg06335867	0.00390625	-0.481191	7	NXPH1	NM_152745	Body	Island	NA	NA	NA
cg06599677	0.00390625	-0.481179	5	ZFP2	NM_030613	TSS200	Island	NA	NA	Unclassified
cg12296772	0.00390625	-0.48113	8	MTMR7	NM_004686	TSS200	Island	NA	TRUE	NA
cg24459409	0.00390625	-0.480482	19	CCDC61	NM_001080402	Body	S_Shore	NA	TRUE	Unclassified
cg05016408	0.00390625	-0.480474	5	LOC134466	NR_026867	TSS200	Island	NA	NA	NA
cg06424065	0.00390625	-0.480299	4	NA	NA	NA	Island	NA	NA	NA
cg04022561	0.00390625	-0.479997	5	NA	NA	NA	NA	NA	TRUE	NA
cg12881363	0.00390625	-0.479993	22	MOV10L1;MOV10L1;MOV10L1	NM_018995;NM_001164104;NM_001164105	TSS200;TSS200;TSS1500	Island	NA	NA	NA
cg23839136	0.00390625	-0.47996	7	WBSCR17	NM_022479	TSS200	Island	NA	NA	NA
cg13283952	0.00390625	-0.479898	2	NA	NA	NA	Island	NA	TRUE	NA
cg06588645	0.00390625	-0.479772	7	TNS3	NM_022748	5'UTR	Island	NA	NA	NA
cg00110654	0.0078125	-0.479675	6	NA	NA	NA	Island	NA	NA	NA
cg03625109	0.00390625	-0.479667	9	DBC1	NM_014618	TSS1500	Island	CDMR	NA	NA
cg10546219	0.0078125	-0.479456	17	NA	NA	NA	Island	NA	NA	Promoter_Associated_Cell_type_specific
cg14255256	0.00390625	-0.479362	2	FAM110C	NM_001077710	TSS200	Island	NA	NA	NA
cg23964682	0.00390625	-0.479038	2	ANKMY1;ANKMY1	NM_017844;NM_016552	TSS200;TSS200	Island	NA	NA	Promoter_Associated
cg04553690	0.00390625	-0.478909	5	PCDHGA4;PCDHGA6;PCDHGA1;PCDHGA8;PCDHGB5;PCDHGA5;PCDHGB1;PCDHGB4;PCDHGA3;PCDHGA2;PCDHGB5;PCDHGA7;PCDHGB2;PCDHGB3	NM_018917;NM_018919;NM_018912;NM_032088;NM_018925;NM_018918;NM_018922;NM_003736;NM_018916;NM_018915;NM_032099;NM_018920;NM_018923;NM_018924	Body;Body;Body;Body;TSS200;Body;Body;Body;Body;Body;TSS200;Body;Body;Body	Island	NA	NA	NonGene_Associated_Cell_type_specific
cg21195256	0.00390625	-0.478813	14	C14orf23;C14orf23	NR_026732;NR_026731	Body;Body	S_Shore	NA	TRUE	Unclassified_Cell_type_specific
cg10263370	0.00390625	-0.47877	3	ZNF502;ZNF502;ZNF502;ZNF502	NM_001134441;NM_001134440;NM_001134442;NM_033210	TSS200;TSS200;TSS200;TSS200	Island	NA	NA	Promoter_Associated
cg12363722	0.00390625	-0.478737	4	MTNR1A	NM_005958	TSS200	Island	NA	NA	NA
cg27563985	0.00390625	-0.478523	20	CBLN4	NM_080617	TSS1500	Island	NA	NA	NA
cg01893212	0.00390625	-0.478382	7	VWC2	NM_198570	TSS200	Island	DMR	NA	NA
cg00058329	0.00390625	-0.47834	12	P2RX2;P2RX2;P2RX2;P2RX2;P2RX2;P2RX2	NM_170683;NM_016318;NM_170682;NM_174872;NM_012226;NM_174873	TSS1500;TSS1500;TSS1500;TSS1500;TSS1500;TSS1500	Island	DMR	NA	Unclassified_Cell_type_specific
cg19389884	0.00390625	-0.478185	11	NA	NA	NA	Island	NA	NA	NA
cg21884231	0.00390625	-0.478113	3	SLC7A14;SLC7A14	NM_020949;NM_020949	5'UTR;1stExon	Island	NA	NA	NA
cg08915603	0.00390625	-0.47787	4	MTNR1A	NM_005958	TSS200	Island	NA	NA	NA
cg27540865	0.00390625	-0.477581	1	NA	NA	NA	Island	NA	NA	NA
cg03456213	0.0078125	-0.477556	9	C9orf3	NM_032823	Body	Island	NA	NA	NA
cg22378252	0.00390625	-0.477468	6	GCNT2	NM_145649	TSS200	NA	NA	TRUE	NA
cg04771100	0.00390625	-0.477257	8	HTRA4	NM_153692	Body	Island	NA	TRUE	NA
cg13482308	0.00390625	-0.477085	9	PAX5	NM_016734	Body	Island	NA	NA	NA
cg20748533	0.00390625	-0.47696	19	SHANK1	NM_016148	Body	Island	NA	TRUE	NA
cg01791874	0.0078125	-0.476825	5	MARCH11	NM_001102562	TSS200	Island	NA	NA	NA
cg12915892	0.00390625	-0.476528	2	NCKAP5;NCKAP5	NM_207363;NM_207481	Body;Body	Island	NA	NA	NA
cg03430923	0.0078125	-0.476338	10	C10orf107	NM_173554	TSS200	Island	DMR	TRUE	NA
cg06781135	0.00390625	-0.476296	6	LOC100270746;C6orf41	NR_026776;NR_026775	TSS200;Body	S_Shore	NA	NA	Unclassified_Cell_type_specific
cg14186937	0.00390625	-0.475915	11	TRPC6	NM_004621	TSS200	S_Shore	NA	NA	NA
cg09436713	0.00390625	-0.475911	12	CACNA1C;CACNA1C;CACNA1C;CACNA1C;CACNA1C;CACNA1C;CACNA1C;CACNA1C;CACNA1C;CACNA1C;CACNA1C;CACNA1C;CACNA1C;CACNA1C;CACNA1C;CACNA1C;CACNA1C;CACNA1C;CACNA1C;CACNA1C;CACNA1C;CACNA1C;CACNA1C	NM_001129844;NM_001129827;NM_001129839;NM_001129834;NM_001129841;NM_000719;NM_001129830;NM_001167625;NM_001129843;NM_001167624;NM_001129835;NM_001129837;NM_001167623;NM_001129840;NM_199460;NM_001129833;NM_001129832;NM_001129829;NM_001129846;NM_001129836;NM_001129838;NM_001129831;NM_001129842	Body;Body;Body;Body;Body;Body;Body;Body;Body;Body;Body;Body;Body;Body;Body;Body;Body;Body;Body;Body;Body;Body;Body	NA	NA	TRUE	NA
cg12832313	0.00390625	-0.475783	5	PCDHAC2;PCDHAC2;PCDHA7;PCDHA12;PCDHA6;PCDHA10;PCDHA4;PCDHA11;PCDHA8;PCDHA6;PCDHA1;PCDHA2;PCDHA1;PCDHA9;PCDHA13;PCDHA5;PCDHAC1;PCDHA3;PCDHAC2;PCDHA10	NM_018899;NM_031883;NM_018910;NM_018903;NM_018909;NM_018901;NM_018907;NM_018902;NM_018911;NM_031849;NM_031411;NM_018905;NM_018900;NM_031857;NM_018904;NM_018908;NM_018898;NM_018906;NM_018899;NM_031860	1stExon;TSS200;Body;Body;Body;Body;Body;Body;Body;Body;Body;Body;Body;Body;Body;Body;Body;Body;5'UTR;Body	Island	NA	NA	NA
cg07716052	0.00390625	-0.475278	11	WT1;WT1;WT1;WT1	NM_024425;NM_024426;NM_000378;NM_024424	Body;Body;Body;Body	N_Shore	CDMR	NA	NA
cg14323675	0.00390625	-0.474653	9	NA	NA	NA	Island	NA	NA	NA
cg03972071	0.0078125	-0.474645	18	ZADH2	NM_175907	Body	Island	NA	NA	Promoter_Associated_Cell_type_specific
cg24789180	0.00390625	-0.474469	4	NA	NA	NA	N_Shore	NA	NA	Unclassified_Cell_type_specific
cg19423978	0.0078125	-0.474337	19	PIP5K1C	NM_012398	Body	S_Shore	NA	NA	Promoter_Associated_Cell_type_specific
cg00911351	0.00390625	-0.474195	5	PCDHGA4;PCDHGA6;PCDHGA1;PCDHGA5;PCDHGB1;PCDHGA3;PCDHGA2;PCDHGA7;PCDHGB2;PCDHGB4;PCDHGB4;PCDHGB3	NM_018917;NM_018919;NM_018912;NM_018918;NM_018922;NM_018916;NM_018915;NM_018920;NM_018923;NM_003736;NM_032098;NM_018924	Body;Body;Body;Body;Body;Body;Body;Body;Body;TSS200;TSS200;Body	Island	NA	NA	NonGene_Associated
cg09473510	0.00390625	-0.473976	4	MTNR1A	NM_005958	TSS200	Island	NA	NA	NA
cg07489502	0.00390625	-0.473875	5	PCDHGA4;PCDHGA11;PCDHGA11;PCDHGA9;PCDHGA1;PCDHGB1;PCDHGB6;PCDHGA12;PCDHGB3;PCDHGB7;PCDHGA6;PCDHGA8;PCDHGA10;PCDHGA12;PCDHGA5;PCDHGB4;PCDHGA3;PCDHGA2;PCDHGA7;PCDHGB2;PCDHGB5	NM_018917;NM_032092;NM_018914;NM_018921;NM_018912;NM_018922;NM_018926;NM_032094;NM_018924;NM_018927;NM_018919;NM_032088;NM_018913;NM_003735;NM_018918;NM_003736;NM_018916;NM_018915;NM_018920;NM_018923;NM_018925	Body;Body;Body;Body;Body;Body;Body;1stExon;Body;Body;Body;Body;Body;1stExon;Body;Body;Body;Body;Body;Body;Body	Island	NA	NA	NA
cg17749443	0.00390625	-0.47383	9	ZFP37	NM_003408	TSS200	Island	RDMR	NA	Promoter_Associated_Cell_type_specific
cg11312896	0.00390625	-0.473768	19	ZSCAN1	NM_182572	TSS1500	Island	NA	NA	NA
cg16179952	0.00390625	-0.473695	2	SNTG2	NM_018968	Body	Island	NA	NA	Unclassified_Cell_type_specific
cg23856413	0.00390625	-0.473639	6	NA	NA	NA	Island	NA	NA	NA
cg16052975	0.0078125	-0.473576	17	NA	NA	NA	Island	NA	TRUE	NA
cg06638795	0.00390625	-0.473247	2	KCNG3;KCNG3	NM_133329;NM_172344	Body;Body	Island	NA	NA	NA
cg26444528	0.00390625	-0.473132	13	PCDH17	NM_001040429	1stExon	Island	NA	NA	NA
cg06374079	0.00390625	-0.472926	6	NA	NA	NA	NA	NA	NA	NA
cg09826050	0.00390625	-0.472806	1	ESRRG	NM_001134285	5'UTR	N_Shore	CDMR	NA	NA
cg09887059	0.00390625	-0.472772	12	NA	NA	NA	Island	NA	NA	NA
cg00735667	0.00390625	-0.47263	3	NA	NA	NA	Island	NA	NA	NA
cg12934382	0.00390625	-0.472629	3	GRM2;GRM2;GRM2;GRM2	NM_001130063;NM_000839;NM_000839;NM_001130063	1stExon;5'UTR;1stExon;5'UTR	Island	NA	TRUE	Unclassified_Cell_type_specific
cg09979478	0.00390625	-0.472506	8	NA	NA	NA	Island	DMR	NA	NA
cg21945930	0.00390625	-0.472222	7	DLX6AS	NR_015448	Body	Island	RDMR	TRUE	NA
cg03309770	0.00390625	-0.472086	16	FAM18A;FAM18A	NM_001079512;NM_001079512	1stExon;5'UTR	Island	NA	NA	NA
cg04046669	0.0078125	-0.471994	22	HORMAD2	NM_152510	TSS1500	Island	NA	NA	NA
cg11931596	0.00390625	-0.471523	8	IL7	NM_000880	Body	NA	NA	NA	NA
cg14271531	0.00390625	-0.47143	6	ID4;ID4	NM_001546;NM_001546	1stExon;5'UTR	Island	NA	NA	NA
cg05222924	0.0195312	-0.471399	11	WT1;WT1;WT1;WT1	NM_024425;NM_024426;NM_000378;NM_024424	Body;Body;Body;Body	N_Shore	NA	NA	NA
cg03698956	0.00390625	-0.471381	16	ABAT	NM_020686	TSS1500	N_Shore	NA	NA	Promoter_Associated
cg14231297	0.00390625	-0.471367	19	ZSCAN18;ZSCAN18	NR_027135;NM_001145542	TSS200;TSS200	Island	NA	NA	NA
cg21901718	0.00390625	-0.471345	5	MARCH11	NM_001102562	TSS200	Island	NA	NA	NA
cg14858267	0.00390625	-0.471213	3	NA	NA	NA	Island	CDMR	NA	Unclassified_Cell_type_specific
cg27049766	0.00390625	-0.471196	19	ZNF154;ZNF154	NM_001085384;NM_001085384	5'UTR;1stExon	Island	NA	NA	NA
cg01735384	0.00390625	-0.471179	6	NA	NA	NA	Island	NA	NA	NA
cg05396897	0.00390625	-0.47093	1	NLRP3;NLRP3;NLRP3;NLRP3;NLRP3	NM_001079821;NM_183395;NM_001127461;NM_001127462;NM_004895	Body;Body;Body;Body;Body	N_Shelf	NA	NA	NA
cg20945085	0.00390625	-0.470778	2	C2orf65	NM_138804	TSS200	Island	NA	NA	NA
cg03540175	0.00390625	-0.470728	3	CCDC36;CCDC36;CCDC36	NM_001135197;NM_001135197;NM_178173	1stExon;5'UTR;5'UTR	Island	NA	NA	NA
cg13445796	0.00390625	-0.470647	11	DBX1	NM_001029865	1stExon	Island	NA	TRUE	NA
cg06946543	0.00390625	-0.470475	13	LMO7;LMO7	NM_015842;NM_005358	5'UTR;Body	NA	NA	TRUE	Unclassified
cg04864807	0.00390625	-0.470428	2	NA	NA	NA	Island	NA	TRUE	NA
cg19714279	0.00390625	-0.470336	2	GBX2	NM_001485	TSS1500	Island	NA	NA	NA
cg26952618	0.00390625	-0.470158	16	FAM18A;FAM18A	NM_001079512;NM_001079512	1stExon;5'UTR	Island	NA	NA	NA
cg08550421	0.00390625	-0.469665	5	PCDHA7;PCDHAC1;PCDHA12;PCDHA6;PCDHA10;PCDHA4;PCDHA11;PCDHAC1;PCDHA8;PCDHA6;PCDHA1;PCDHA2;PCDHA1;PCDHA9;PCDHA13;PCDHA5;PCDHA3;PCDHA10	NM_018910;NM_018898;NM_018903;NM_018909;NM_018901;NM_018907;NM_018902;NM_031882;NM_018911;NM_031849;NM_031411;NM_018905;NM_018900;NM_031857;NM_018904;NM_018908;NM_018906;NM_031860	Body;TSS1500;Body;Body;Body;Body;Body;TSS1500;Body;Body;Body;Body;Body;Body;Body;Body;Body;Body	Island	NA	NA	Unclassified_Cell_type_specific
cg19402483	0.0078125	-0.469378	22	NA	NA	NA	N_Shore	NA	NA	NA
cg16536329	0.0078125	-0.469358	5	ZNF454	NM_182594	TSS200	Island	NA	NA	NA
cg15504461	0.00390625	-0.469151	3	NA	NA	NA	N_Shore	RDMR	NA	NA
cg14473924	0.00390625	-0.468538	3	PDZRN3	NM_015009	TSS200	Island	NA	NA	NA
cg04932551	0.00390625	-0.468468	14	FOXA1	NM_004496	Body	Island	NA	NA	Unclassified_Cell_type_specific
cg03044249	0.00390625	-0.468338	7	WBSCR17	NM_022479	TSS1500	Island	DMR	NA	NA
cg16804284	0.00390625	-0.466732	14	FOXG1	NM_005249	1stExon	Island	NA	NA	NA
cg05979020	0.00390625	-0.466415	2	HOXD10	NM_002148	TSS200	Island	DMR	NA	NA
cg23676151	0.00390625	-0.466368	6	NR2E1	NM_003269	Body	Island	NA	TRUE	NA
cg26660002	0.00390625	-0.466273	2	GALNT13	NM_052917	5'UTR	Island	DMR	NA	NA
cg26074603	0.0078125	-0.466204	12	KCNC2;KCNC2;KCNC2;KCNC2;KCNC2;KCNC2	NM_153748;NM_139137;NM_153748;NM_139137;NM_139136;NM_139136	1stExon;1stExon;5'UTR;5'UTR;1stExon;5'UTR	Island	NA	NA	NA
cg07565505	0.00390625	-0.466183	5	NA	NA	NA	Island	DMR	NA	NA
cg07411620	0.00390625	-0.466014	2	EVX2	NM_001080458	TSS200	N_Shore	RDMR	NA	Unclassified_Cell_type_specific
cg07211140	0.00390625	-0.465838	11	WT1;WT1;WT1;WT1	NM_024425;NM_024426;NM_000378;NM_024424	Body;Body;Body;Body	Island	NA	NA	NA
cg16114434	0.00390625	-0.465701	2	NRP2;NRP2;NRP2;NRP2;NRP2;NRP2	NM_201279;NM_018534;NM_201264;NM_201267;NM_003872;NM_201266	Body;Body;Body;Body;Body;Body	Island	NA	NA	NA
cg15539420	0.00390625	-0.465671	17	HOXB8;HOXB8	NM_024016;NM_024016	5'UTR;1stExon	S_Shore	NA	NA	Unclassified
cg17780731	0.00390625	-0.465661	5	NA	NA	NA	NA	NA	NA	NA
cg15718581	0.00390625	-0.465326	4	ZFP42	NM_174900	TSS1500	N_Shore	NA	NA	NA
cg09226051	0.00390625	-0.465185	1	NLRP3;NLRP3;NLRP3;NLRP3;NLRP3	NM_001079821;NM_183395;NM_001127461;NM_001127462;NM_004895	Body;Body;Body;Body;Body	N_Shelf	NA	NA	NA
cg09339527	0.00390625	-0.465032	5	ZFP2	NM_030613	TSS200	Island	NA	NA	Unclassified
cg23558002	0.00390625	-0.464783	13	PRHOXNB	NM_001105577	Body	N_Shore	NA	TRUE	NA
cg02611848	0.00390625	-0.464752	2	C2orf65	NM_138804	TSS1500	Island	NA	NA	NA
cg08566455	0.00390625	-0.464749	2	NA	NA	NA	Island	NA	NA	NA
cg16620382	0.00390625	-0.464745	6	TTBK1	NM_032538	TSS200	Island	NA	NA	Unclassified_Cell_type_specific
cg26465391	0.00390625	-0.464491	19	ZNF154	NM_001085384	TSS200	S_Shore	NA	NA	NA
cg11284196	0.00390625	-0.464428	19	SHANK1	NM_016148	Body	Island	NA	TRUE	NA
cg23026864	0.0117188	-0.464145	5	PCDHA7;PCDHA12;PCDHA6;PCDHAC1;PCDHA10;PCDHA4;PCDHA11;PCDHA8;PCDHA6;PCDHA1;PCDHA2;PCDHA1;PCDHA9;PCDHA13;PCDHA5;PCDHA3;PCDHAC1;PCDHA10	NM_018910;NM_018903;NM_018909;NM_031882;NM_018901;NM_018907;NM_018902;NM_018911;NM_031849;NM_031411;NM_018905;NM_018900;NM_031857;NM_018904;NM_018908;NM_018906;NM_018898;NM_031860	Body;Body;Body;TSS200;Body;Body;Body;Body;Body;Body;Body;Body;Body;Body;Body;Body;TSS200;Body	Island	NA	NA	NA
cg16108230	0.00390625	-0.464093	6	NA	NA	NA	Island	NA	NA	NA
cg19806642	0.00390625	-0.464051	5	GRM6	NM_000843	TSS200	Island	NA	TRUE	NA
cg24637426	0.00390625	-0.46392	3	FGF12	NM_004113	Body	S_Shore	CDMR	NA	NA
cg16181396	0.00390625	-0.463907	3	ZIC1	NM_003412	TSS1500	N_Shore	RDMR	NA	NA
cg06584494	0.00390625	-0.463521	7	VSTM2A	NM_182546	Body	Island	NA	NA	NA
cg06010588	0.00390625	-0.463381	8	UNC5D	NM_080872	TSS200	Island	DMR	NA	NA
cg11294513	0.00390625	-0.463313	19	ZNF154	NM_001085384	Body	Island	NA	NA	NA
cg22680204	0.00390625	-0.46295	4	CRMP1	NM_001014809	TSS1500	Island	NA	NA	NA
cg10119075	0.00390625	-0.462912	10	ITIH5;ITIH5	NM_030569;NM_001001851	TSS1500;TSS1500	NA	NA	NA	Unclassified_Cell_type_specific
cg01444716	0.00390625	-0.46241	20	BTBD3;BTBD3	NM_181443;NM_014962	5'UTR;TSS200	NA	NA	NA	NA
cg07271264	0.00390625	-0.462404	11	MYOD1	NM_002478	TSS200	Island	DMR	NA	NA
cg10068417	0.00390625	-0.462394	13	NA	NA	NA	N_Shore	RDMR	NA	Unclassified
cg05436231	0.00390625	-0.462195	1	CD164L2;CD164L2	NM_207397;NM_207397	1stExon;5'UTR	Island	NA	NA	NA
cg01071966	0.00390625	-0.461944	5	CRHBP;CRHBP	NM_001882;NM_001882	1stExon;5'UTR	N_Shore	NA	TRUE	NA
cg03860256	0.00390625	-0.46191	22	MOV10L1;MOV10L1;MOV10L1	NM_018995;NM_001164104;NM_001164105	TSS200;TSS200;TSS1500	Island	NA	NA	NA
cg24843380	0.00390625	-0.461861	5	ZNF454	NM_182594	TSS1500	Island	NA	NA	NA
cg02571636	0.00390625	-0.461645	4	NA	NA	NA	NA	RDMR	NA	NA
cg18836626	0.00390625	-0.461643	13	ATP8A2	NM_016529	Body	Island	NA	NA	NA
cg10679301	0.00390625	-0.461601	6	NA	NA	NA	Island	NA	NA	NA
cg01949993	0.0078125	-0.461235	1	LAMC2;LAMC2	NM_018891;NM_005562	TSS200;TSS200	NA	NA	NA	NA
cg05937737	0.00390625	-0.46109	3	SLC7A14	NM_020949	5'UTR	Island	NA	NA	NA
cg21865657	0.0078125	-0.460932	19	PIP5K1C	NM_012398	Body	N_Shore	NA	NA	Promoter_Associated_Cell_type_specific
cg04059773	0.00390625	-0.460917	19	NA	NA	NA	Island	NA	NA	NA
cg23740491	0.00390625	-0.460853	6	NA	NA	NA	Island	NA	NA	NA
cg03893271	0.00390625	-0.460728	7	WBSCR17	NM_022479	TSS1500	Island	NA	NA	NA
cg19513321	0.00390625	-0.46059	2	VAMP5	NM_006634	TSS200	Island	DMR	NA	Promoter_Associated
cg02742775	0.00390625	-0.460541	12	C12orf34	NM_032829	5'UTR	Island	NA	NA	Unclassified
cg18512948	0.0078125	-0.460375	14	REC8;REC8;REC8	NM_001048205;NM_005132;NM_001048205	1stExon;5'UTR;5'UTR	Island	NA	TRUE	NA
cg11148130	0.0078125	-0.460286	3	PDZRN3;PDZRN3	NM_015009;NM_015009	5'UTR;1stExon	Island	NA	NA	NA
cg20927661	0.00390625	-0.460243	2	SOX11;SOX11	NM_003108;NM_003108	3'UTR;1stExon	Island	NA	NA	NA
cg01829241	0.00390625	-0.460194	4	GPR78	NM_080819	TSS200	Island	NA	NA	NA
cg25400396	0.00390625	-0.460173	19	ZNF814	NM_001144989	TSS200	S_Shore	NA	NA	NonGene_Associated
cg20699586	0.00390625	-0.460168	1	NA	NA	NA	Island	NA	NA	Unclassified_Cell_type_specific
cg12697325	0.00390625	-0.459959	17	GAS7;GAS7;GAS7;GAS7;GAS7	NM_201432;NM_001130831;NM_201433;NM_003644;NM_003644	Body;Body;Body;5'UTR;1stExon	NA	NA	NA	Unclassified_Cell_type_specific
cg14582400	0.00390625	-0.459338	13	NA	NA	NA	N_Shore	RDMR	NA	NA
cg11686427	0.00390625	-0.459265	5	PCDHGA4;PCDHGA6;PCDHGA1;PCDHGA8;PCDHGA5;PCDHGB1;PCDHGB4;PCDHGA3;PCDHGB5;PCDHGB5;PCDHGA2;PCDHGA7;PCDHGB2;PCDHGB3	NM_018917;NM_018919;NM_018912;NM_032088;NM_018918;NM_018922;NM_003736;NM_018916;NM_018925;NM_032099;NM_018915;NM_018920;NM_018923;NM_018924	Body;Body;Body;Body;Body;Body;Body;Body;TSS1500;TSS1500;Body;Body;Body;Body	Island	NA	NA	NonGene_Associated_Cell_type_specific
cg23352722	0.00390625	-0.459172	8	PHYHIP;PHYHIP;PHYHIP;PHYHIP	NM_014759;NM_001099335;NM_014759;NM_001099335	1stExon;5'UTR;5'UTR;1stExon	Island	NA	TRUE	NA
cg18325622	0.00390625	-0.458899	5	MARCH11	NM_001102562	TSS1500	Island	NA	NA	NA
cg22367191	0.0117188	-0.458892	6	NA	NA	NA	N_Shore	NA	TRUE	NA
cg17774559	0.00390625	-0.458782	5	IRX4	NM_016358	Body	Island	NA	NA	NA
cg19043574	0.00390625	-0.458566	2	C2orf55	NM_207362	Body	Island	NA	NA	Unclassified
cg26238041	0.00390625	-0.458528	4	MTNR1A	NM_005958	TSS200	Island	NA	NA	NA
cg05602862	0.0078125	-0.458481	2	FAM84A	NM_145175	3'UTR	Island	NA	NA	Unclassified_Cell_type_specific
cg10575261	0.00390625	-0.458307	5	ZNF454	NM_182594	TSS200	Island	NA	NA	NA
cg10169241	0.00390625	-0.458116	19	APC2	NM_005883	Body	Island	NA	TRUE	NA
cg03671700	0.00390625	-0.45803	16	CDH8	NM_001796	5'UTR	N_Shore	NA	NA	NA
cg04597433	0.00390625	-0.458016	4	DRD5	NM_000798	TSS200	Island	DMR	NA	NA
cg20002504	0.00390625	-0.457841	2	ANKMY1;ANKMY1	NM_017844;NM_016552	TSS200;TSS200	Island	NA	NA	Promoter_Associated
cg02036261	0.00390625	-0.457668	14	OTX2	NM_021728	5'UTR	Island	NA	NA	Unclassified_Cell_type_specific
cg21790626	0.00390625	-0.457594	19	ZNF154;ZNF154	NM_001085384;NM_001085384	5'UTR;1stExon	Island	NA	NA	NA
cg26333652	0.00390625	-0.457591	5	IRX2;IRX2	NM_033267;NM_001134222	Body;Body	Island	NA	NA	NA
cg16562275	0.00390625	-0.457383	12	NA	NA	NA	N_Shelf	NA	NA	Unclassified
cg16807089	0.0117188	-0.45736	7	FAM115A	NM_014719	5'UTR	Island	NA	NA	Unclassified_Cell_type_specific
cg07197785	0.00390625	-0.457313	1	NA	NA	NA	Island	NA	TRUE	NA
cg22488256	0.00390625	-0.457229	1	PDE4B;PDE4B	NM_001037341;NM_002600	TSS200;TSS1500	N_Shore	NA	NA	NA
cg11836119	0.00390625	-0.456782	4	ZNF876P	NR_027481	Body	Island	NA	NA	NA
cg15092343	0.00390625	-0.456744	4	MSX1	NM_002448	TSS1500	Island	RDMR	NA	NA
cg05354921	0.00390625	-0.456182	1	PRDM16;PRDM16	NM_022114;NM_199454	Body;Body	N_Shelf	NA	NA	NA
cg27258399	0.00390625	-0.456072	8	HTRA4	NM_153692	Body	Island	NA	TRUE	NA
cg03343013	0.00390625	-0.455882	1	NA	NA	NA	Island	NA	NA	NA
cg21141234	0.00390625	-0.455805	6	NA	NA	NA	Island	NA	NA	NA
cg01227537	0.00390625	-0.455747	3	ZIC1	NM_003412	TSS200	Island	NA	NA	NA
cg18229521	0.0078125	-0.455614	14	SLC24A4;SLC24A4;SLC24A4	NM_153647;NM_153648;NM_153646	1stExon;5'UTR;1stExon	Island	NA	NA	NA
cg21911021	0.00390625	-0.45544	19	ZIK1	NM_001010879	TSS1500	Island	NA	NA	Unclassified
cg23077820	0.00390625	-0.455393	2	PAX3;PAX3;PAX3;PAX3;PAX3;PAX3	NM_181458;NM_181461;NM_181459;NM_181460;NM_181457;NM_001127366	Body;Body;Body;Body;Body;Body	N_Shore	RDMR	NA	NA
cg19014419	0.00390625	-0.455366	5	ZNF300	NM_052860	TSS200	Island	NA	NA	NA
cg22511262	0.0078125	-0.455132	11	WT1;WT1;WT1;WT1	NM_024425;NM_024426;NM_000378;NM_024424	Body;Body;Body;Body	Island	NA	NA	NA
cg09846875	0.00390625	-0.455067	7	FAM115A	NM_014719	5'UTR	S_Shore	NA	NA	NA
cg06687640	0.00390625	-0.454851	5	NA	NA	NA	NA	NA	TRUE	NA
cg03190219	0.00390625	-0.454851	7	NA	NA	NA	Island	RDMR	TRUE	Unclassified_Cell_type_specific
cg27148800	0.0078125	-0.454648	16	NA	NA	NA	S_Shore	NA	NA	NA
cg05452406	0.00390625	-0.45455	6	GCM2	NM_004752	Body	Island	NA	NA	NA
cg15766075	0.0078125	-0.454185	2	ANKMY1;ANKMY1	NM_017844;NM_016552	TSS200;TSS200	Island	NA	NA	Promoter_Associated
cg05618934	0.00390625	-0.454053	4	NA	NA	NA	Island	NA	NA	NA
cg09797337	0.0117188	-0.453985	13	NA	NA	NA	N_Shore	NA	TRUE	NA
cg20807545	0.00390625	-0.453928	16	ADAMTS18	NM_199355	TSS1500	S_Shore	RDMR	NA	NA
cg17807172	0.00390625	-0.453874	5	NA	NA	NA	NA	NA	NA	NA
cg12744820	0.00390625	-0.453873	6	OLIG3	NM_175747	1stExon	Island	NA	TRUE	Unclassified_Cell_type_specific
cg13732582	0.00390625	-0.453859	4	KLB	NM_175737	Body	Island	NA	TRUE	Unclassified_Cell_type_specific
cg16664405	0.00390625	-0.453845	10	NA	NA	NA	Island	NA	NA	NA
cg14445814	0.00390625	-0.453746	9	DBC1	NM_014618	TSS1500	Island	CDMR	NA	NA
cg15060012	0.00390625	-0.453678	19	ZNF418	NM_133460	TSS200	Island	NA	NA	Promoter_Associated
cg07005778	0.00390625	-0.453639	4	NA	NA	NA	NA	RDMR	NA	NA
cg12067687	0.00390625	-0.452953	1	HOOK1	NM_015888	Body	Island	NA	NA	Unclassified
cg02064237	0.00390625	-0.452764	5	ZFP2	NM_030613	5'UTR	Island	NA	NA	NA
cg06544405	0.0078125	-0.452743	18	NA	NA	NA	Island	NA	NA	NA
cg16705627	0.00390625	-0.452556	13	SOX1;SOX1	NM_005986;NM_005986	1stExon;5'UTR	Island	NA	NA	NA
cg23842170	0.00390625	-0.45253	4	EPHA5;EPHA5	NM_004439;NM_182472	Body;Body	N_Shore	NA	TRUE	Unclassified_Cell_type_specific
cg18860954	0.00390625	-0.452424	19	ZNF814	NM_001144989	TSS200	S_Shore	NA	NA	NonGene_Associated
cg18235050	0.00390625	-0.452358	12	NA	NA	NA	Island	DMR	NA	NA
cg13929328	0.00390625	-0.452212	10	FOXI2	NM_207426	1stExon	Island	NA	NA	NA
cg09234616	0.0078125	-0.452043	11	WT1;WT1;WT1;WT1	NM_024425;NM_024426;NM_000378;NM_024424	Body;Body;Body;Body	Island	NA	NA	NA
cg25651505	0.00390625	-0.451986	2	VAMP5	NM_006634	Body	S_Shore	NA	TRUE	NA
cg02474799	0.0078125	-0.451937	19	NA	NA	NA	NA	DMR	NA	Unclassified_Cell_type_specific
cg14626309	0.00390625	-0.451914	4	NA	NA	NA	Island	NA	NA	NA
cg16717713	0.00390625	-0.451725	14	CCDC85C	NM_001144995	1stExon	Island	NA	NA	NA
cg15533046	0.00390625	-0.451671	12	C12orf34	NM_032829	5'UTR	N_Shore	NA	NA	Unclassified
cg16919569	0.00390625	-0.451667	4	NBLA00301;HAND2	NR_003679;NM_021973	Body;TSS1500	Island	RDMR	NA	NA
cg02519751	0.00390625	-0.451542	3	ZIC1	NM_003412	TSS1500	N_Shore	NA	NA	NA
cg25741487	0.00390625	-0.451382	3	NA	NA	NA	Island	NA	NA	NA
cg01832737	0.00390625	-0.451271	6	PDE10A;PDE10A	NM_001130690;NM_006661	Body;5'UTR	Island	NA	NA	Unclassified_Cell_type_specific
cg12821804	0.00390625	-0.451197	11	KCNQ1DN	NR_024627	TSS1500	Island	NA	NA	NA
cg13604246	0.00390625	-0.451146	2	ANKMY1;ANKMY1	NM_017844;NM_016552	TSS200;TSS200	Island	NA	NA	Promoter_Associated
cg17163168	0.0078125	-0.45098	1	TP73	NM_005427	Body	NA	NA	NA	NA
cg21355828	0.00390625	-0.450871	7	NA	NA	NA	Island	NA	NA	NA
cg05142982	0.00390625	-0.450762	8	C8orf42	NM_175075	TSS1500	Island	DMR	NA	NA
cg25101657	0.00390625	-0.450644	17	NA	NA	NA	NA	NA	TRUE	NA
cg07143083	0.00390625	-0.450461	7	WBSCR17	NM_022479	1stExon	Island	NA	NA	NA
cg25383699	0.0078125	-0.450326	6	COL21A1	NM_030820	5'UTR	N_Shore	NA	TRUE	NA
cg04203646	0.00390625	-0.450325	19	APC2	NM_005883	Body	Island	NA	TRUE	NA
cg13644317	0.0117188	-0.449047	18	NA	NA	NA	Island	NA	NA	NA
cg10978355	0.00390625	-0.448932	5	RNU5E;RNU5D;CKMT2;CKMT2;CKMT2	NR_002754;NR_002755;NM_001099736;NM_001099735;NM_001825	Body;Body;5'UTR;5'UTR;5'UTR	NA	NA	TRUE	NA
cg16642284	0.00390625	-0.448924	10	FOXI2	NM_207426	TSS200	Island	DMR	NA	NA
cg26401870	0.0078125	-0.448829	8	NPM2;NPM2	NM_182795;NM_182795	1stExon;5'UTR	Island	NA	TRUE	NA
cg06629130	0.00390625	-0.448416	18	NA	NA	NA	Island	NA	NA	NA
cg02937674	0.00390625	-0.448396	11	LOC440040	NR_027044	TSS200	NA	NA	NA	NA
cg14997413	0.00390625	-0.448207	7	COBL	NM_015198	TSS1500	Island	NA	TRUE	NA
cg23200020	0.00390625	-0.448177	19	LOC643719	NR_027620	Body	Island	NA	NA	NA
cg12389770	0.00390625	-0.448058	6	GRIK2;GRIK2;GRIK2	NM_001166247;NM_175768;NM_021956	Body;Body;Body	S_Shore	NA	NA	NA
cg07592963	0.0117188	-0.447792	11	KCNQ1DN	NR_024627	TSS1500	Island	NA	NA	NA
cg16248329	0.0195312	-0.447788	4	FAT1	NM_005245	5'UTR	Island	NA	NA	NA
cg13692446	0.0078125	-0.447685	13	NA	NA	NA	Island	DMR	NA	NA
cg18267381	0.00390625	-0.447663	3	ZNF385D;ZNF385D	NM_024697;NM_024697	1stExon;5'UTR	NA	NA	TRUE	NA
cg23004758	0.00390625	-0.44753	13	NA	NA	NA	Island	CDMR	NA	Unclassified
cg06807397	0.00390625	-0.447523	13	SERP2	NM_001010897	Body	Island	NA	NA	Unclassified_Cell_type_specific
cg06462666	0.0078125	-0.447207	22	MOV10L1;MOV10L1;MOV10L1	NM_018995;NM_001164104;NM_001164105	TSS200;TSS200;TSS1500	Island	NA	NA	NA
cg27260772	0.0078125	-0.447173	6	TFAP2B	NM_003221	Body	Island	NA	NA	NA
cg27050153	0.00390625	-0.447144	14	NA	NA	NA	Island	NA	NA	NA
cg05200037	0.00390625	-0.447127	6	ZC3H12D	NM_207360	Body	Island	NA	TRUE	Unclassified
cg12883980	0.00390625	-0.446957	13	NA	NA	NA	Island	NA	TRUE	NA
cg00247571	0.00390625	-0.446743	13	NA	NA	NA	N_Shore	RDMR	NA	Unclassified
cg01517680	0.00390625	-0.446733	16	NA	NA	NA	Island	NA	TRUE	Unclassified
cg05085500	0.0078125	-0.446705	6	NA	NA	NA	Island	NA	NA	NA
cg18568589	0.00390625	-0.446688	19	ZNF560	NM_152476	TSS200	S_Shore	NA	NA	NA
cg07790615	0.00390625	-0.446672	1	RYR2	NM_001035	TSS1500	Island	DMR	NA	NA
cg04834436	0.00390625	-0.446469	16	IRX6	NM_024335	Body	Island	NA	NA	NA
cg04487296	0.00390625	-0.446373	7	NA	NA	NA	Island	NA	NA	NA
cg16719560	0.00390625	-0.446344	2	VAMP5	NM_006634	TSS200	Island	DMR	NA	Promoter_Associated
cg02343823	0.00390625	-0.446329	5	ZNF300	NM_052860	TSS200	Island	NA	NA	NA
cg27654142	0.00390625	-0.446327	5	ZFP2;ZFP2	NM_030613;NM_030613	5'UTR;1stExon	Island	NA	NA	Unclassified
cg07726139	0.00390625	-0.446023	1	NA	NA	NA	Island	NA	TRUE	Unclassified
cg17826753	0.00390625	-0.445963	8	KCNV1	NM_014379	TSS1500	Island	NA	NA	NA
cg26639039	0.0078125	-0.445912	20	SLC12A5;SLC12A5	NM_020708;NM_001134771	TSS200;Body	Island	NA	NA	Unclassified_Cell_type_specific
cg23304605	0.00390625	-0.445743	14	CCDC88C	NM_001080414	Body	NA	DMR	NA	Unclassified_Cell_type_specific
cg25942450	0.00390625	-0.445727	5	TLX3	NM_021025	TSS200	Island	NA	NA	NA
cg19802138	0.00390625	-0.445639	13	SOX1	NM_005986	1stExon	Island	NA	NA	NA
cg14523847	0.00390625	-0.445581	7	DPP6;DPP6	NM_001039350;NM_001039350	1stExon;5'UTR	Island	NA	NA	NA
cg13066658	0.0117188	-0.445558	11	WT1;WT1;WT1;WT1	NM_024425;NM_024426;NM_000378;NM_024424	Body;Body;Body;Body	Island	CDMR	NA	NA
cg18693673	0.00390625	-0.445549	19	ZSCAN18;ZSCAN18	NR_027135;NM_001145542	TSS200;TSS200	Island	NA	NA	NA
cg09607276	0.00390625	-0.44554	11	DRD4	NM_000797	1stExon	Island	NA	TRUE	Unclassified_Cell_type_specific
cg18280830	0.00390625	-0.445435	14	NA	NA	NA	S_Shore	RDMR	NA	NA
cg26014538	0.00390625	-0.445189	3	ZIC1	NM_003412	TSS1500	N_Shore	NA	NA	NA
cg23358625	0.0273438	-0.445159	19	RPSAP58	NR_003662	TSS200	N_Shore	NA	NA	Unclassified
cg01610632	0.00390625	-0.444974	3	ZIC1;ZIC1	NM_003412;NM_003412	1stExon;5'UTR	Island	NA	NA	NA
cg21180599	0.00390625	-0.444896	19	TLE6;TLE6	NM_024760;NM_001143986	TSS1500;TSS1500	N_Shore	NA	TRUE	Unclassified
cg03793270	0.0078125	-0.444868	11	NOX4;NOX4;NOX4;NOX4	NM_001143837;NR_026571;NM_016931;NM_001143836	5'UTR;TSS200;TSS200;TSS200	Island	NA	NA	NA
cg11190248	0.00390625	-0.444864	12	C12orf34	NM_032829	5'UTR	Island	NA	NA	Unclassified
cg20426959	0.00390625	-0.444397	5	NA	NA	NA	NA	NA	TRUE	Unclassified
cg02524954	0.00390625	-0.444326	11	WT1;WT1;WT1;WT1	NM_024425;NM_024426;NM_000378;NM_024424	Body;Body;Body;Body	Island	NA	NA	NA
cg23302649	0.0078125	-0.444181	14	C14orf23;C14orf23	NR_026732;NR_026731	Body;Body	Island	NA	TRUE	Unclassified_Cell_type_specific
cg00406542	0.0078125	-0.44409	4	NA	NA	NA	Island	NA	NA	NA
cg04792712	0.00390625	-0.444047	8	MTMR7	NM_004686	TSS200	Island	DMR	TRUE	NA
cg03601920	0.00390625	-0.443986	1	PADI2	NM_007365	Body	N_Shore	NA	NA	Unclassified
cg27555582	0.00390625	-0.44381	12	NA	NA	NA	Island	NA	NA	Unclassified_Cell_type_specific
cg26860935	0.00390625	-0.44374	4	NA	NA	NA	Island	NA	NA	NA
cg23266594	0.00390625	-0.443668	5	CDX1	NM_001804	1stExon	Island	NA	TRUE	NA
cg12000995	0.00390625	-0.443662	2	KRTCAP3;KRTCAP3	NM_001168364;NM_173853	TSS200;TSS200	Island	NA	NA	Promoter_Associated
cg08368617	0.00390625	-0.443488	6	NA	NA	NA	Island	NA	TRUE	NA
cg03200166	0.00390625	-0.443313	11	SYT7	NM_004200	Body	Island	NA	NA	NA
cg14001664	0.00390625	-0.443217	2	NA	NA	NA	NA	NA	NA	NA
cg03731268	0.00390625	-0.443174	1	L1TD1;L1TD1	NM_019079;NM_001164835	5'UTR;5'UTR	Island	NA	NA	NA
cg20359445	0.00390625	-0.443059	12	IKZF4	NM_022465	Body	NA	NA	TRUE	Promoter_Associated
cg23668184	0.00390625	-0.442979	2	SOX11;SOX11	NM_003108;NM_003108	3'UTR;1stExon	Island	NA	NA	NA
cg19678828	0.0078125	-0.442915	21	CYYR1;CYYR1	NM_052954;NM_052954	5'UTR;1stExon	Island	NA	NA	NA
cg08145067	0.00390625	-0.442852	19	PIP5K1C	NM_012398	Body	Island	NA	NA	Promoter_Associated_Cell_type_specific
cg13208922	0.00390625	-0.44281	4	NA	NA	NA	Island	NA	NA	NA
cg02318784	0.00390625	-0.442729	15	NA	NA	NA	Island	NA	NA	NA
cg15415452	0.00390625	-0.442653	13	NA	NA	NA	Island	DMR	NA	NA
cg16361302	0.00390625	-0.442107	2	NA	NA	NA	Island	NA	NA	NA
cg08668790	0.00390625	-0.44187	19	ZNF154	NM_001085384	TSS200	S_Shore	NA	NA	NA
cg12364131	0.00390625	-0.441831	15	LOC254559	NR_015411	Body	S_Shore	RDMR	TRUE	NA
cg07300060	0.00390625	-0.441719	16	NA	NA	NA	Island	NA	NA	NA
cg03225210	0.00390625	-0.441675	7	FAM115A	NM_014719	5'UTR	N_Shelf	NA	NA	NA
cg05221167	0.00390625	-0.441664	19	ZNF560	NM_152476	TSS200	S_Shore	NA	NA	NA
cg27139424	0.0078125	-0.441603	11	NA	NA	NA	NA	NA	TRUE	NA
cg04267526	0.00390625	-0.441569	10	NA	NA	NA	Island	DMR	NA	NA
cg11525643	0.0117188	-0.441543	15	GJD2	NM_020660	TSS200	Island	NA	NA	NA
cg16473141	0.0078125	-0.441536	14	REC8;REC8;REC8;REC8	NM_001048205;NM_005132;NM_005132;NM_001048205	1stExon;1stExon;5'UTR;5'UTR	Island	NA	TRUE	Promoter_Associated
cg20529344	0.00390625	-0.441469	13	NA	NA	NA	N_Shore	RDMR	NA	NA
cg06987468	0.00390625	-0.441384	7	WNT2;WNT2	NR_024047;NM_003391	TSS200;TSS200	Island	DMR	NA	NA
cg11503274	0.00390625	-0.441375	5	CDX1	NM_001804	Body	Island	NA	TRUE	Unclassified_Cell_type_specific
cg11954332	0.00390625	-0.441325	1	PRRX1;PRRX1	NM_022716;NM_006902	Body;Body	NA	NA	TRUE	NA
cg03129384	0.0117188	-0.441323	10	FAM196A;DOCK1	NM_001039762;NM_001380	TSS1500;Body	Island	DMR	NA	NA
cg24074033	0.0078125	-0.441283	11	DBX1	NM_001029865	Body	N_Shore	DMR	NA	Unclassified_Cell_type_specific
cg14583673	0.00390625	-0.441272	5	FBXL7	NM_012304	TSS1500	N_Shore	DMR	NA	NA
cg17448336	0.00390625	-0.441061	3	NA	NA	NA	N_Shore	RDMR	NA	NA
cg11671688	0.00390625	-0.441008	6	GPR6	NM_005284	1stExon	Island	NA	NA	NA
cg11108890	0.00390625	-0.440957	2	VAMP5	NM_006634	TSS200	Island	DMR	NA	Promoter_Associated
cg26252167	0.00390625	-0.440947	6	GPR6	NM_005284	1stExon	Island	NA	NA	NA
cg19732566	0.00390625	-0.440925	8	NA	NA	NA	Island	NA	NA	Promoter_Associated
cg19841005	0.00390625	-0.440691	19	PIP5K1C	NM_012398	Body	Island	NA	NA	Promoter_Associated_Cell_type_specific
cg27323784	0.00390625	-0.440598	11	NA	NA	NA	Island	DMR	NA	NA
cg16768018	0.00390625	-0.440565	3	ZIC4;ZIC4;ZIC4;ZIC4;ZIC4	NM_001168378;NR_033119;NM_032153;NR_033118;NM_001168379	Body;Body;Body;Body;Body	Island	NA	NA	NA
cg10394788	0.00390625	-0.440492	9	DAB2IP	NM_032552	Body	Island	RDMR	TRUE	Unclassified_Cell_type_specific
cg14472366	0.00390625	-0.440342	13	NA	NA	NA	Island	NA	TRUE	NA
cg11491407	0.00390625	-0.440268	12	CACNA2D4	NM_172364	Body	Island	NA	NA	NA
cg14699728	0.0078125	-0.44022	11	NPAS4;NPAS4	NM_178864;NM_178864	5'UTR;1stExon	Island	NA	NA	Unclassified_Cell_type_specific
cg12161228	0.00390625	-0.439943	11	NOX4;NOX4;NOX4;NOX4;NOX4;NOX4	NM_016931;NM_001143836;NM_001143837;NM_016931;NM_001143836;NR_026571	1stExon;1stExon;5'UTR;5'UTR;5'UTR;Body	Island	NA	TRUE	NA
cg17486097	0.00390625	-0.439644	8	UNC5D	NM_080872	Body	Island	NA	NA	NA
cg17408527	0.00390625	-0.43955	19	ZSCAN18;ZSCAN18	NR_027135;NM_001145542	TSS200;TSS200	Island	NA	NA	NA
cg14031054	0.00390625	-0.439528	1	PBX1	NM_002585	Body	NA	CDMR	TRUE	NA
cg20963227	0.0078125	-0.439518	4	NA	NA	NA	N_Shore	NA	TRUE	NA
cg15541630	0.00390625	-0.439481	8	PSKH2	NM_033126	1stExon	Island	NA	NA	NA
cg06782035	0.00390625	-0.439357	5	MARCH11	NM_001102562	Body	Island	NA	NA	NA
cg18465694	0.0195312	-0.43935	22	NA	NA	NA	Island	NA	NA	Unclassified
cg17438030	0.00390625	-0.439123	5	NA	NA	NA	Island	NA	NA	NA
cg19142026	0.0117188	-0.439046	7	HOXA4;HOXA4	NM_002141;NM_002141	5'UTR;1stExon	Island	NA	TRUE	Promoter_Associated
cg04488521	0.00390625	-0.438965	5	ZNF354C	NM_014594	5'UTR	Island	NA	NA	Promoter_Associated_Cell_type_specific
cg00466268	0.0078125	-0.438317	3	SLITRK3	NM_014926	TSS200	NA	NA	NA	NA
cg15957055	0.00390625	-0.438311	3	CADPS;CADPS;CADPS;CADPS;CADPS;CADPS	NM_183394;NM_183393;NM_003716;NM_003716;NM_183393;NM_183394	5'UTR;5'UTR;1stExon;5'UTR;1stExon;1stExon	Island	NA	NA	NA
cg21692450	0.00390625	-0.438291	1	NA	NA	NA	Island	NA	NA	NA
cg11007759	0.0078125	-0.438275	2	FAM84A	NM_145175	Body	Island	NA	NA	Unclassified_Cell_type_specific
cg12021814	0.0078125	-0.438213	2	NA	NA	NA	Island	NA	TRUE	NA
cg12765064	0.00390625	-0.438135	17	NA	NA	NA	Island	NA	NA	NA
cg01830294	0.00390625	-0.437863	7	WNT2;WNT2	NR_024047;NM_003391	TSS200;TSS200	Island	DMR	NA	NA
cg11051055	0.00390625	-0.437636	8	XKR6	NM_173683	1stExon	Island	DMR	NA	NA
cg04675542	0.00390625	-0.437507	5	ZNF300	NM_052860	TSS200	Island	NA	NA	NA
cg10131657	0.00390625	-0.437311	8	PKHD1L1	NM_177531	TSS200	Island	NA	TRUE	NA
cg24302235	0.00390625	-0.437237	3	SLC2A2	NM_000340	TSS1500	Island	NA	TRUE	NA
cg13019568	0.00390625	-0.43708	14	NA	NA	NA	Island	NA	NA	NA
cg03308652	0.0078125	-0.437069	3	NA	NA	NA	Island	DMR	TRUE	NA
cg02501779	0.00390625	-0.437003	20	CBLN4;CBLN4	NM_080617;NM_080617	5'UTR;1stExon	Island	NA	NA	NA
cg09017434	0.00390625	-0.436643	5	MARCH11	NM_001102562	1stExon	Island	NA	NA	Unclassified_Cell_type_specific
cg08701621	0.00390625	-0.43653	19	ZNF135;ZNF135;ZNF135;ZNF135;ZNF135	NM_001164527;NM_003436;NM_001164529;NM_007134;NM_001164530	TSS200;TSS200;TSS200;TSS200;TSS200	Island	NA	TRUE	Unclassified_Cell_type_specific
cg03064067	0.00390625	-0.436329	12	SLC6A15;SLC6A15;SLC6A15	NM_018057;NM_182767;NM_001146335	TSS1500;TSS1500;TSS1500	S_Shore	DMR	NA	NA
cg14789818	0.00390625	-0.435955	1	NA	NA	NA	Island	NA	NA	Unclassified_Cell_type_specific
cg21546184	0.00390625	-0.435749	8	NA	NA	NA	S_Shore	NA	NA	NA
cg16792800	0.0195312	-0.435706	13	GPC6;GPC6	NM_005708;NM_005708	1stExon;5'UTR	Island	CDMR	NA	NA
cg11430077	0.0078125	-0.435651	10	GATA3;GATA3	NM_001002295;NM_002051	Body;Body	N_Shore	RDMR	NA	Promoter_Associated
cg11413039	0.0078125	-0.435497	11	PUS3;DDX25	NM_031307;NM_013264	TSS1500;1stExon	Island	NA	NA	NA
cg00032205	0.00390625	-0.435074	8	TSPYL5	NM_033512	TSS200	Island	NA	NA	Promoter_Associated
cg16846645	0.0078125	-0.434929	2	FAM84A	NM_145175	5'UTR	Island	NA	TRUE	NA
cg21870884	0.00390625	-0.434862	1	GPR25	NM_005298	1stExon	Island	NA	NA	NA
cg12468774	0.00390625	-0.43466	3	CCDC36;CCDC36	NM_001135197;NM_178173	TSS200;5'UTR	Island	NA	NA	NA
cg22490454	0.00390625	-0.434651	2	NA	NA	NA	S_Shore	NA	NA	NA
cg23727983	0.0117188	-0.434644	11	DDX25;PUS3	NM_013264;NM_031307	TSS200;TSS1500	N_Shore	NA	NA	Promoter_Associated
cg04548856	0.00390625	-0.434615	14	OTX2OS1	NR_029385	Body	Island	DMR	NA	NA
cg02878244	0.00390625	-0.43455	11	DBX1	NM_001029865	TSS200	Island	NA	TRUE	NA
cg23162571	0.00390625	-0.434519	7	NA	NA	NA	NA	NA	NA	NA
cg02746381	0.0117188	-0.434436	2	FAM84A;FAM84A	NM_145175;NM_145175	1stExon;5'UTR	Island	NA	NA	NA
cg20557687	0.00390625	-0.434384	4	EDNRA;EDNRA;EDNRA;EDNRA;EDNRA	NR_028596;NM_001957;NM_001957;NM_001166055;NM_001166055	Body;1stExon;5'UTR;1stExon;5'UTR	Island	DMR	NA	NA
cg10026317	0.00390625	-0.434314	1	TAL1;TAL1	NM_003189;NM_003189	5'UTR;1stExon	N_Shore	RDMR	NA	NA
cg11312408	0.00390625	-0.434314	13	PCDH17	NM_001040429	1stExon	Island	NA	NA	NA
cg27118825	0.0078125	-0.43426	19	RSPH6A;SYMPK	NM_030785;NM_004819	TSS200;3'UTR	Island	NA	NA	Unclassified_Cell_type_specific
cg22380921	0.0078125	-0.434184	3	CADM2;CADM2	NM_001167675;NM_001167674	1stExon;1stExon	Island	DMR	NA	NA
cg01302656	0.00390625	-0.433859	14	C14orf23	NR_026731	Body	Island	NA	NA	NA
cg00176863	0.00390625	-0.433616	14	AMN	NM_030943	Body	Island	NA	NA	NA
cg03171770	0.00390625	-0.433611	10	NA	NA	NA	Island	NA	NA	NA
cg00524708	0.00390625	-0.433585	16	PRSS36	NM_173502	Body	N_Shore	NA	NA	NA
cg10189695	0.0078125	-0.433575	4	GPR78;GPR78	NM_080819;NM_080819	1stExon;5'UTR	Island	NA	NA	Unclassified
cg18344652	0.00390625	-0.433456	1	CNN3	NM_001839	TSS1500	Island	NA	NA	NA
cg05711235	0.00390625	-0.433334	8	NA	NA	NA	Island	RDMR	NA	NA
cg08141424	0.00390625	-0.43307	3	PDZRN3	NM_015009	TSS200	Island	NA	NA	NA
cg26282384	0.00390625	-0.433	5	PCDHGA4;PCDHGA6;PCDHGA1;PCDHGA5;PCDHGB1;PCDHGA3;PCDHGA2;PCDHGB4;PCDHGA7;PCDHGB2;PCDHGB4;PCDHGB3	NM_018917;NM_018919;NM_018912;NM_018918;NM_018922;NM_018916;NM_018915;NM_032098;NM_018920;NM_018923;NM_003736;NM_018924	Body;Body;Body;Body;Body;Body;Body;TSS1500;Body;Body;TSS1500;Body	Island	NA	NA	NonGene_Associated
cg14777768	0.00390625	-0.432972	3	SLC2A2	NM_000340	TSS1500	Island	NA	TRUE	Unclassified_Cell_type_specific
cg17279458	0.00390625	-0.432929	3	ZNF502;ZNF502;ZNF502;ZNF502	NM_001134441;NM_001134440;NM_001134442;NM_033210	TSS200;TSS200;TSS200;TSS200	N_Shore	NA	NA	Promoter_Associated
cg03503516	0.00390625	-0.43279	22	C22orf45;C22orf45;UPB1	NR_028484;NR_028483;NM_016327	TSS200;TSS200;TSS1500	Island	DMR	TRUE	Unclassified_Cell_type_specific
cg16769152	0.00390625	-0.432754	11	KCTD14	NM_023930	1stExon	NA	NA	NA	NA
cg20072171	0.00390625	-0.43269	3	FEZF2	NM_018008	Body	Island	NA	NA	NA
cg21145524	0.00390625	-0.432629	3	CHL1	NM_006614	5'UTR	Island	NA	NA	NA
cg00303541	0.0078125	-0.432612	3	GRM2;GRM2	NM_000839;NM_001130063	5'UTR;5'UTR	Island	NA	TRUE	NA
cg08939521	0.00390625	-0.432589	10	NA	NA	NA	Island	NA	NA	NA
cg13890428	0.00390625	-0.432506	8	NA	NA	NA	N_Shelf	NA	TRUE	Unclassified_Cell_type_specific
cg17124829	0.00390625	-0.432487	2	NA	NA	NA	Island	NA	TRUE	Unclassified_Cell_type_specific
cg27360326	0.00390625	-0.432418	13	PCDH8;PCDH8;PCDH8;PCDH8	NM_002590;NM_002590;NM_032949;NM_032949	1stExon;5'UTR;1stExon;5'UTR	Island	NA	TRUE	NA
cg00495860	0.0078125	-0.432328	21	NA	NA	NA	Island	NA	NA	Unclassified_Cell_type_specific
cg13472192	0.0078125	-0.432283	1	NA	NA	NA	Island	NA	NA	NA
cg02441747	0.00390625	-0.432274	4	COL25A1;COL25A1;COL25A1;COL25A1	NM_198721;NM_198721;NM_032518;NM_032518	1stExon;5'UTR;5'UTR;1stExon	Island	DMR	NA	Unclassified_Cell_type_specific
cg12535280	0.0195312	-0.432256	11	PARVA	NM_018222	Body	Island	NA	NA	Unclassified_Cell_type_specific
cg23746497	0.00390625	-0.432051	6	NA	NA	NA	Island	NA	NA	Unclassified_Cell_type_specific
cg05382097	0.00390625	-0.43203	4	JAKMIP1;JAKMIP1	NM_001099433;NM_144720	5'UTR;5'UTR	Island	DMR	TRUE	NA
cg18902090	0.00390625	-0.43193	5	PCDHA7;PCDHA12;PCDHA6;PCDHAC1;PCDHA10;PCDHA4;PCDHA11;PCDHA8;PCDHA6;PCDHA1;PCDHA2;PCDHA1;PCDHA9;PCDHA13;PCDHA5;PCDHA3;PCDHAC1;PCDHA10	NM_018910;NM_018903;NM_018909;NM_031882;NM_018901;NM_018907;NM_018902;NM_018911;NM_031849;NM_031411;NM_018905;NM_018900;NM_031857;NM_018904;NM_018908;NM_018906;NM_018898;NM_031860	Body;Body;Body;TSS200;Body;Body;Body;Body;Body;Body;Body;Body;Body;Body;Body;Body;TSS200;Body	Island	NA	NA	NA
cg24864161	0.0078125	-0.431879	22	MOV10L1;MOV10L1;MOV10L1	NM_018995;NM_001164104;NM_001164105	TSS200;TSS200;TSS1500	Island	NA	NA	NA
cg24292761	0.00390625	-0.43183	6	NA	NA	NA	Island	NA	NA	NA
cg06783737	0.00390625	-0.431821	6	NA	NA	NA	NA	NA	NA	NA
cg02477603	0.00390625	-0.431785	10	NA	NA	NA	NA	NA	TRUE	NA
cg05336395	0.00390625	-0.431757	13	PCDH8;PCDH8	NM_002590;NM_032949	1stExon;1stExon	Island	NA	NA	NA
cg07149609	0.00390625	-0.431746	1	NA	NA	NA	Island	NA	NA	NA
cg05371578	0.0078125	-0.431632	3	ZIC1	NM_003412	1stExon	Island	NA	TRUE	NA
cg17802213	0.00390625	-0.431622	3	DGKG;DGKG;DGKG	NM_001346;NM_001080744;NM_001080745	Body;Body;Body	N_Shore	NA	TRUE	Unclassified_Cell_type_specific
cg06669759	0.00390625	-0.431521	4	NR3C2;NR3C2	NM_000901;NM_001166104	5'UTR;5'UTR	N_Shore	NA	NA	NA
cg17523868	0.00390625	-0.431315	17	SEZ6;SEZ6	NM_001098635;NM_178860	Body;Body	Island	NA	TRUE	NA
cg27331241	0.0078125	-0.431235	7	PRKAR1B;PRKAR1B;PRKAR1B;PRKAR1B;PRKAR1B;PRKAR1B	NM_002735;NM_001164760;NM_001164761;NM_001164762;NM_001164759;NM_001164758	5'UTR;5'UTR;5'UTR;5'UTR;5'UTR;5'UTR	Island	NA	NA	NA
cg24430140	0.00390625	-0.430925	19	NA	NA	NA	Island	NA	NA	NA
cg20619808	0.00390625	-0.430834	17	SEZ6;SEZ6	NM_001098635;NM_178860	Body;Body	S_Shore	NA	TRUE	NA
cg05895353	0.0078125	-0.430806	16	NA	NA	NA	NA	NA	TRUE	NA
cg10266211	0.00390625	-0.430761	4	MSX1	NM_002448	TSS1500	Island	RDMR	NA	NA
cg09226262	0.0117188	-0.430722	19	SYMPK;RSPH6A	NM_004819;NM_030785	Body;TSS1500	Island	NA	NA	Unclassified_Cell_type_specific
cg09337049	0.00390625	-0.430579	10	GRK5	NM_005308	Body	S_Shelf	NA	NA	Unclassified
cg17054060	0.0078125	-0.430559	5	NA	NA	NA	N_Shore	NA	NA	NA
cg01059398	0.00390625	-0.430502	3	TNFSF10	NM_003810	Body	NA	NA	TRUE	NA
cg16764274	0.00390625	-0.430412	2	SGPP2	NM_152386	Body	S_Shore	NA	NA	NA
cg02571816	0.00390625	-0.430403	19	PPP1R14A	NM_033256	TSS1500	Island	NA	NA	Unclassified
cg13408152	0.00390625	-0.430381	3	FSTL1	NM_007085	TSS1500	Island	NA	NA	NA
cg13023623	0.00390625	-0.430272	14	OTX2	NM_021728	5'UTR	Island	NA	NA	NA
cg21996227	0.0078125	-0.429914	1	SEMA4A	NM_022367	Body	NA	NA	TRUE	Gene_Associated_Cell_type_specific
cg02109793	0.0078125	-0.429797	22	C22orf45;C22orf45;UPB1	NR_028484;NR_028483;NM_016327	Body;Body;TSS1500	Island	DMR	TRUE	NA
cg26220673	0.0078125	-0.429634	1	NA	NA	NA	N_Shore	RDMR	NA	Unclassified_Cell_type_specific
cg21836370	0.00390625	-0.429632	12	NA	NA	NA	NA	NA	TRUE	NA
cg27353143	0.00390625	-0.429581	19	NA	NA	NA	Island	NA	TRUE	NA
cg25486757	0.00390625	-0.429197	3	PDZRN3	NM_015009	TSS200	Island	NA	NA	NA
cg16865965	0.00390625	-0.429176	2	VAMP5	NM_006634	Body	Island	DMR	TRUE	NA
cg21769619	0.00390625	-0.429147	11	WT1;WT1;WT1;WT1	NM_024425;NM_024426;NM_000378;NM_024424	Body;Body;Body;Body	N_Shore	CDMR	NA	NA
cg02185052	0.00390625	-0.429107	10	HHEX	NM_002729	Body	S_Shore	RDMR	NA	NA
cg09976984	0.00390625	-0.429082	6	NA	NA	NA	NA	NA	NA	NA
cg26558485	0.00390625	-0.429044	1	CYP4X1;CYP4X1	NM_178033;NM_178033	1stExon;5'UTR	Island	NA	TRUE	NA
cg06454760	0.00390625	-0.428989	19	ZNF135;ZNF135;ZNF135;ZNF135;ZNF135	NM_001164527;NM_003436;NM_001164529;NM_007134;NM_001164530	TSS200;TSS200;TSS200;TSS200;TSS200	Island	NA	TRUE	Unclassified_Cell_type_specific
cg26113448	0.00390625	-0.428899	6	NA	NA	NA	NA	DMR	NA	NA
cg00396667	0.0390625	-0.428799	5	PITX1	NM_002653	3'UTR	Island	DMR	NA	NA
cg03468072	0.00390625	-0.428657	12	NA	NA	NA	Island	NA	TRUE	NA
cg04555373	0.00390625	-0.428634	8	NRG1	NM_013962	TSS1500	Island	DMR	NA	NA
cg06708634	0.00390625	-0.42863	6	SIM1	NM_005068	Body	S_Shore	RDMR	NA	NA
cg07838483	0.00390625	-0.428592	19	C19orf12;C19orf12	NM_001031726;NM_031448	Body;5'UTR	N_Shelf	NA	NA	Unclassified_Cell_type_specific
cg07770777	0.00390625	-0.428572	13	ATP11A;ATP11A	NM_015205;NM_032189	Body;Body	NA	NA	NA	Unclassified
cg12421755	0.00390625	-0.428379	15	ONECUT1	NM_004498	Body	Island	DMR	NA	NA
cg24863335	0.0117188	-0.428367	18	NETO1	NM_138966	TSS1500	Island	NA	NA	Unclassified_Cell_type_specific
cg23044884	0.0078125	-0.428349	8	RBPMS;RBPMS;RBPMS;RBPMS	NM_001008712;NM_001008710;NM_001008711;NM_006867	Body;Body;Body;Body	S_Shelf	NA	NA	NA
cg08270223	0.00390625	-0.428259	5	ZFP2	NM_030613	TSS200	Island	NA	NA	Unclassified
cg11142389	0.00390625	-0.42823	3	ZIC4;ZIC1	NM_032153;NM_003412	TSS1500;TSS1500	N_Shore	RDMR	TRUE	NA
cg12727398	0.0195312	-0.428106	2	NA	NA	NA	Island	NA	TRUE	Unclassified
cg20661138	0.00390625	-0.427736	8	NA	NA	NA	N_Shore	NA	NA	NA
cg10589443	0.0078125	-0.427692	7	SCRN1;SCRN1;SCRN1;SCRN1	NM_014766;NM_001145514;NM_001145513;NM_001145515	5'UTR;Body;5'UTR;5'UTR	N_Shore	NA	NA	Unclassified
cg18154014	0.00390625	-0.427667	19	ZNF793	NM_001013659	5'UTR	Island	DMR	NA	Promoter_Associated
cg07343790	0.0117188	-0.427635	13	ATP11A;ATP11A	NM_015205;NM_032189	Body;Body	NA	NA	NA	Unclassified
cg12550055	0.00390625	-0.427623	22	C22orf45;C22orf45;UPB1	NR_028484;NR_028483;NM_016327	TSS200;TSS200;TSS1500	Island	DMR	TRUE	NA
cg14244013	0.00390625	-0.427597	17	NA	NA	NA	Island	RDMR	NA	Unclassified
cg04573550	0.00390625	-0.42755	14	SSTR1	NM_001049	3'UTR	Island	NA	NA	Unclassified_Cell_type_specific
cg04635642	0.00390625	-0.427472	16	SNX29	NM_001080530	Body	NA	NA	TRUE	Promoter_Associated_Cell_type_specific
cg18420965	0.00390625	-0.427376	4	EPHA5;EPHA5	NM_004439;NM_182472	Body;Body	N_Shore	NA	TRUE	NA
cg05128922	0.0078125	-0.42726	12	NA	NA	NA	S_Shore	NA	NA	NA
cg11291313	0.00390625	-0.427051	5	ZNF300	NM_052860	TSS200	Island	NA	NA	NA
cg26466587	0.0195312	-0.426968	6	MCHR2;MCHR2	NM_001040179;NM_032503	TSS200;TSS200	Island	NA	TRUE	NA
cg17643598	0.00390625	-0.426874	7	GIMAP7	NM_153236	TSS200	NA	NA	NA	Unclassified_Cell_type_specific
cg17885542	0.00390625	-0.426733	8	GRHL2	NM_024915	TSS1500	N_Shore	RDMR	NA	Unclassified_Cell_type_specific
cg11558474	0.0078125	-0.426685	9	TMEM2;TMEM2	NM_013390;NM_001135820	5'UTR;5'UTR	N_Shore	NA	NA	NA
cg03289872	0.0078125	-0.426666	19	ZNF667;ZNF667	NM_022103;NR_030740	TSS1500;TSS1500	Island	NA	NA	NA
cg07950000	0.00390625	-0.426619	21	GRIK1;GRIK1	NM_000830;NM_175611	TSS200;TSS200	S_Shore	NA	TRUE	NA
cg03559682	0.00390625	-0.426569	11	APBB1;APBB1	NM_001164;NM_145689	5'UTR;5'UTR	Island	NA	NA	Promoter_Associated_Cell_type_specific
cg17861230	0.00390625	-0.42643	19	PDE4C	NM_000923	Body	Island	NA	NA	Unclassified
cg16987524	0.00390625	-0.426239	2	FBLN7;FBLN7	NM_153214;NM_001128165	Body;Body	Island	NA	NA	Unclassified_Cell_type_specific
cg25325512	0.00390625	-0.426198	6	PIM1	NM_002648	3'UTR	S_Shelf	NA	NA	NA
cg07766263	0.00390625	-0.426147	3	SLC7A14	NM_020949	5'UTR	Island	NA	NA	NA
cg08530237	0.0195312	-0.426107	12	NA	NA	NA	Island	DMR	NA	Unclassified_Cell_type_specific
cg17179314	0.00390625	-0.42605	15	CHRNB4	NM_000750	TSS1500	Island	NA	NA	NA
cg12687617	0.00390625	-0.425975	15	NA	NA	NA	N_Shore	CDMR	NA	NA
cg12648201	0.00390625	-0.425958	2	KRTCAP3;KRTCAP3	NM_001168364;NM_173853	TSS200;TSS200	Island	NA	NA	Promoter_Associated
cg10941566	0.00390625	-0.425933	22	CABP7	NM_182527	Body	Island	DMR	NA	Unclassified_Cell_type_specific
cg12610312	0.0078125	-0.425933	12	NA	NA	NA	Island	NA	NA	Unclassified_Cell_type_specific
cg13576330	0.00390625	-0.425925	5	NA	NA	NA	S_Shelf	NA	TRUE	Unclassified
cg26465611	0.00390625	-0.425797	5	MEGF10;MEGF10	NM_032446;NM_032446	5'UTR;1stExon	Island	NA	TRUE	Unclassified_Cell_type_specific
cg27324426	0.00390625	-0.425775	19	ZNF154	NM_001085384	TSS1500	S_Shore	NA	NA	NA
cg21123160	0.00390625	-0.425681	3	SLC6A11	NM_014229	TSS200	Island	NA	TRUE	NA
cg01436998	0.00390625	-0.425628	19	NA	NA	NA	Island	NA	TRUE	NA
cg00989853	0.0078125	-0.425551	1	IRF6;IRF6	NM_006147;NM_006147	5'UTR;1stExon	Island	NA	NA	Unclassified_Cell_type_specific
cg06092815	0.00390625	-0.425299	2	SPHKAP;SPHKAP	NM_001142644;NM_030623	TSS200;TSS200	Island	NA	NA	NA
cg16547027	0.00390625	-0.42525	18	KCTD1;KCTD1;KCTD1	NM_001136205;NM_198991;NM_001142730	5'UTR;5'UTR;1stExon	Island	NA	NA	Promoter_Associated
cg06274159	0.00390625	-0.42515	4	ZFP42	NM_174900	TSS200	Island	NA	NA	NA
cg02109484	0.00390625	-0.425125	2	C2orf65	NM_138804	TSS200	Island	NA	NA	NA
cg16491617	0.00390625	-0.425074	8	OPRK1	NM_000912	TSS200	Island	NA	NA	NA
cg02164046	0.00390625	-0.425057	3	SST;SST	NM_001048;NM_001048	1stExon;5'UTR	Island	NA	TRUE	NA
cg27076454	0.00390625	-0.425031	2	AGAP1;AGAP1	NM_014914;NM_001037131	Body;Body	Island	NA	NA	NA
cg11174855	0.0117188	-0.42476	10	NKX6-2	NM_177400	3'UTR	Island	NA	NA	NA
cg04168853	0.00390625	-0.424613	19	NA	NA	NA	Island	NA	NA	Unclassified_Cell_type_specific
cg22958090	0.00390625	-0.424419	12	KRT7	NM_005556	Body	Island	NA	NA	Unclassified_Cell_type_specific
cg18674980	0.0078125	-0.42439	8	CA3	NM_005181	TSS1500	N_Shore	NA	TRUE	NA
cg04140663	0.00390625	-0.424369	15	CPEB1	NM_030594	Body	Island	NA	NA	Unclassified
cg18417954	0.00390625	-0.424229	19	C19orf51	NM_178837	Body	Island	NA	NA	Unclassified
cg07792478	0.00390625	-0.424161	8	MIR124-2	NR_029669	TSS1500	Island	NA	NA	NA
cg16026922	0.00390625	-0.42395	4	UCHL1	NM_004181	Body	Island	DMR	NA	NA
cg21635870	0.00390625	-0.423932	6	GRIK2;GRIK2;GRIK2;GRIK2;GRIK2;GRIK2	NM_175768;NM_021956;NM_175768;NM_001166247;NM_021956;NM_001166247	1stExon;1stExon;5'UTR;1stExon;5'UTR;5'UTR	Island	NA	NA	NA
cg22052948	0.00390625	-0.42388	5	PCDHGA4;PCDHGB5;PCDHGA6;PCDHGA1;PCDHGA8;PCDHGA5;PCDHGB1;PCDHGB5;PCDHGB4;PCDHGA3;PCDHGA2;PCDHGA7;PCDHGB2;PCDHGB3	NM_018917;NM_032099;NM_018919;NM_018912;NM_032088;NM_018918;NM_018922;NM_018925;NM_003736;NM_018916;NM_018915;NM_018920;NM_018923;NM_018924	Body;1stExon;Body;Body;Body;Body;Body;1stExon;Body;Body;Body;Body;Body;Body	N_Shore	RDMR	NA	Unclassified_Cell_type_specific
cg26916780	0.00390625	-0.423865	15	ZNF609	NM_015042	Body	NA	NA	TRUE	Unclassified_Cell_type_specific
cg06577205	0.0078125	-0.423831	5	FBXL7;FBXL7	NM_012304;NM_012304	5'UTR;1stExon	Island	DMR	NA	NA
cg02681173	0.00390625	-0.423653	12	LOC100190940	NR_024457	TSS1500	Island	NA	NA	NA
cg27393010	0.00390625	-0.423574	7	NA	NA	NA	Island	NA	NA	NA
cg02245020	0.0117188	-0.42354	7	FAM115A	NM_014719	5'UTR	N_Shore	NA	NA	NA
cg11701471	0.00390625	-0.423488	8	OPRK1;OPRK1	NM_000912;NM_000912	5'UTR;1stExon	Island	NA	NA	NA
cg01445580	0.0078125	-0.423447	1	C1orf94;CSMD2	NM_032884;NM_052896	TSS1500;TSS1500	S_Shore	NA	NA	NA
cg07388347	0.00390625	-0.4234	12	NA	NA	NA	N_Shelf	DMR	NA	Unclassified
cg21179088	0.00390625	-0.423266	7	VSTM2A	NM_182546	Body	Island	NA	NA	NA
cg27659049	0.0195312	-0.423185	12	NA	NA	NA	Island	RDMR	NA	NA
cg16463460	0.00390625	-0.423086	11	WT1;WT1;WT1;WT1	NM_024425;NM_024426;NM_000378;NM_024424	Body;Body;Body;Body	N_Shore	CDMR	NA	NA
cg10660256	0.00390625	-0.423049	5	BHMT;BHMT	NM_001713;NM_001713	5'UTR;1stExon	NA	NA	TRUE	NA
cg26894523	0.00390625	-0.422878	4	ZNF718	NM_001039127	Body	Island	NA	NA	NA
cg13786089	0.00390625	-0.422806	19	ZFR2;ZFR2;ZFR2	NR_027149;NM_015174;NM_001145640	TSS200;TSS200;TSS200	Island	NA	NA	Unclassified_Cell_type_specific
cg13208413	0.00390625	-0.422753	12	NA	NA	NA	N_Shore	NA	NA	Unclassified_Cell_type_specific
cg26960562	0.00390625	-0.422679	17	DNAH9	NM_001372	TSS200	Island	NA	NA	NA
cg06799422	0.00390625	-0.422636	15	MGA;MGA	NM_001164273;NM_001080541	TSS1500;TSS1500	N_Shore	NA	NA	Promoter_Associated
cg10767350	0.00390625	-0.422601	8	NA	NA	NA	Island	NA	TRUE	Unclassified_Cell_type_specific
cg23075337	0.00390625	-0.422467	7	NXPH1	NM_152745	Body	N_Shore	NA	NA	NA
cg08087868	0.0078125	-0.422437	16	NA	NA	NA	Island	NA	NA	NA
cg22579265	0.0273438	-0.422342	10	NA	NA	NA	Island	DMR	TRUE	Unclassified_Cell_type_specific
cg03422911	0.00390625	-0.42209	1	RYR2	NM_001035	TSS1500	Island	DMR	NA	NA
cg00286125	0.0078125	-0.421924	19	HSPB6	NM_144617	Body	Island	NA	NA	Unclassified_Cell_type_specific
cg18586277	0.00390625	-0.421889	5	F2RL1	NM_005242	Body	S_Shore	RDMR	NA	NA
cg10806146	0.00390625	-0.42185	8	SLC20A2	NM_006749	5'UTR	NA	CDMR	TRUE	NA
cg19211915	0.0078125	-0.421831	11	WT1;WT1;WT1;WT1	NM_024425;NM_024426;NM_000378;NM_024424	Body;Body;Body;Body	Island	NA	NA	NA
cg21281009	0.00390625	-0.421707	18	ANKRD30B;ANKRD30B	NM_001145029;NM_001145029	1stExon;5'UTR	S_Shore	NA	NA	NA
cg16242629	0.00390625	-0.42166	12	NA	NA	NA	Island	NA	NA	NA
cg02623400	0.00390625	-0.421634	1	ELAVL4;ELAVL4	NM_001144777;NM_001144777	1stExon;5'UTR	Island	NA	TRUE	NA
cg24911113	0.00390625	-0.421569	19	NA	NA	NA	Island	NA	NA	NA
cg13974192	0.00390625	-0.421527	13	NA	NA	NA	Island	DMR	TRUE	NA
cg18384778	0.00390625	-0.421424	19	NA	NA	NA	Island	NA	NA	NA
cg25382400	0.0195312	-0.421377	3	SOX2OT	NR_004053	Body	S_Shore	NA	NA	NA
cg24353443	0.00390625	-0.421365	3	PDZRN3	NM_015009	TSS200	Island	NA	NA	NA
cg04467618	0.00390625	-0.421289	6	TCF21;TCF21	NM_198392;NM_003206	1stExon;1stExon	Island	RDMR	NA	NA
cg04961582	0.0078125	-0.421286	14	NA	NA	NA	Island	RDMR	NA	NA
cg02286091	0.00390625	-0.420817	5	BHMT;BHMT	NM_001713;NM_001713	5'UTR;1stExon	NA	NA	TRUE	NA
cg08158952	0.00390625	-0.420579	19	ZNF835	NM_001005850	Body	Island	NA	NA	Unclassified
cg05047401	0.0390625	-0.420496	1	SEMA4A	NM_022367	Body	NA	NA	TRUE	Gene_Associated_Cell_type_specific
cg10634619	0.00390625	-0.420487	1	KIAA0495;KIAA0495	NM_207306;NM_207306	1stExon;5'UTR	Island	NA	NA	Promoter_Associated
cg14186187	0.00390625	-0.420381	4	ZNF876P	NR_027481	TSS200	N_Shore	NA	NA	NA
cg19308222	0.0117188	-0.420255	4	EREG	NM_001432	TSS1500	NA	NA	NA	NA
cg16664472	0.00390625	-0.420238	1	UBXN11;CD52	NM_145345;NM_001803	TSS200;Body	NA	NA	NA	NA
cg19352038	0.0078125	-0.420225	2	PAX3;PAX3;PAX3;PAX3;PAX3;CCDC140;PAX3;PAX3;PAX3	NM_013942;NM_000438;NM_181460;NM_181457;NM_181458;NM_153038;NM_181461;NM_001127366;NM_181459	TSS1500;TSS1500;TSS1500;TSS1500;TSS1500;5'UTR;TSS1500;TSS1500;TSS1500	S_Shore	RDMR	TRUE	NA
cg26021960	0.0078125	-0.420195	3	NA	NA	NA	N_Shore	RDMR	NA	NA
cg15341124	0.00390625	-0.42017	14	DIO3;DIO3;MIR1247	NM_001362;NM_001362;NR_031649	5'UTR;1stExon;TSS1500	Island	NA	NA	NA
cg13434842	0.00390625	-0.419984	8	GATA4	NM_002052	Body	S_Shore	NA	NA	Unclassified_Cell_type_specific
cg01352175	0.00390625	-0.419964	18	NA	NA	NA	Island	NA	NA	NA
cg05376617	0.00390625	-0.419964	2	ASB18	NM_212556	Body	N_Shore	NA	NA	NA
cg19792599	0.00390625	-0.419934	11	DDX25;PUS3;DDX25	NM_013264;NM_031307;NM_013264	5'UTR;TSS1500;1stExon	Island	NA	NA	NA
cg18502142	0.00390625	-0.419895	7	DLX6AS	NR_015448	Body	NA	RDMR	TRUE	NA
cg03766449	0.0078125	-0.419797	15	LOC254559	NR_015411	TSS1500	Island	DMR	NA	NA
cg05555111	0.00390625	-0.419793	14	NA	NA	NA	Island	NA	TRUE	NA
cg22079161	0.0078125	-0.41977	4	AFAP1;AFAP1	NM_198595;NM_001134647	5'UTR;5'UTR	Island	NA	NA	Promoter_Associated
cg10477621	0.00390625	-0.419638	7	FERD3L	NM_152898	1stExon	Island	RDMR	TRUE	NA
cg22214335	0.0117188	-0.419632	1	CAMK2N1	NM_018584	Body	Island	NA	NA	NA
cg05967403	0.00390625	-0.419596	13	GSX1	NM_145657	Body	Island	NA	NA	NA
cg17858880	0.00390625	-0.419588	7	TNS3	NM_022748	5'UTR	Island	NA	NA	NA
cg20525486	0.00390625	-0.419581	3	FOXP1	NM_032682	Body	N_Shore	NA	NA	NA
cg13066983	0.0078125	-0.4194	3	FAM19A1	NM_213609	Body	S_Shore	NA	NA	Unclassified_Cell_type_specific
cg17080163	0.00390625	-0.419352	2	NA	NA	NA	NA	NA	NA	NA
cg00499700	0.00390625	-0.419127	5	F2RL1	NM_005242	Body	Island	RDMR	NA	NA
cg27177554	0.0078125	-0.418961	10	C1QL3	NM_001010908	Body	Island	RDMR	NA	NA
cg20449685	0.00390625	-0.418831	19	ZSCAN1	NM_182572	5'UTR	Island	DMR	NA	NA
cg12630082	0.0195312	-0.418788	2	PKDCC	NM_138370	1stExon	NA	NA	NA	NA
cg25352836	0.00390625	-0.418756	19	TSSK6;TSSK6	NM_032037;NM_032037	3'UTR;1stExon	Island	NA	NA	Unclassified_Cell_type_specific
cg23881278	0.0078125	-0.418748	11	DRD2;DRD2	NM_000795;NM_016574	TSS1500;TSS1500	Island	DMR	NA	NA
cg15639592	0.00390625	-0.418511	12	C12orf34	NM_032829	5'UTR	Island	NA	NA	Unclassified
cg18781988	0.00390625	-0.418502	5	PCDHGA2;PCDHGA3;PCDHGA1;PCDHGA3	NM_018915;NM_018916;NM_018912;NM_032011	Body;TSS200;Body;TSS200	Island	NA	NA	NonGene_Associated
cg15852312	0.00390625	-0.418377	14	NA	NA	NA	Island	NA	NA	NA
cg24779941	0.00390625	-0.418361	14	CDC42BPB	NM_006035	TSS1500	S_Shore	NA	NA	Unclassified
cg20600210	0.00390625	-0.41832	20	APCDD1L	NM_153360	TSS200	Island	NA	NA	NA
cg22620221	0.00390625	-0.418278	7	DPP6	NM_001039350	TSS200	Island	NA	NA	NA
cg01757312	0.00390625	-0.418217	13	SOX1	NM_005986	TSS1500	Island	NA	NA	NA
cg14619949	0.00390625	-0.418162	5	F2RL1	NM_005242	Body	S_Shore	RDMR	NA	Unclassified_Cell_type_specific
cg21937377	0.0273438	-0.418099	3	C3orf21	NM_152531	Body	NA	NA	NA	Unclassified
cg27606499	0.00390625	-0.418074	3	ZIC4;ZIC4;ZIC4;ZIC4;ZIC4	NM_001168378;NR_033119;NM_032153;NM_001168379;NR_033118	Body;TSS1500;Body;Body;TSS1500	Island	NA	TRUE	NA
cg18404374	0.00390625	-0.418027	3	LRRC3B	NM_052953	TSS1500	N_Shore	NA	NA	NA
cg03098814	0.0078125	-0.417967	6	FAM65B	NM_014722	TSS200	S_Shore	DMR	NA	Promoter_Associated
cg05590196	0.0195312	-0.417952	1	KIAA1522	NM_020888	Body	S_Shore	CDMR	TRUE	Promoter_Associated
cg19029181	0.00390625	-0.417944	3	ZIC1	NM_003412	Body	Island	RDMR	NA	NA
cg07016184	0.0078125	-0.417936	15	NA	NA	NA	Island	NA	NA	NA
cg27615388	0.0078125	-0.417872	5	HTR1A	NM_000524	1stExon	Island	NA	NA	NA
cg20605886	0.0078125	-0.417854	10	NA	NA	NA	NA	NA	NA	NA
cg17030173	0.0078125	-0.417814	5	MARCH11	NM_001102562	TSS200	Island	NA	NA	NA
cg03182958	0.00390625	-0.417779	2	SGPP2	NM_152386	TSS1500	Island	NA	NA	NA
cg11905007	0.00390625	-0.417775	3	CADPS;CADPS;CADPS	NM_003716;NM_183394;NM_183393	TSS200;TSS200;TSS200	Island	NA	NA	NA
cg16581347	0.0078125	-0.417697	6	NA	NA	NA	N_Shore	CDMR	NA	NA
cg08146323	0.00390625	-0.417669	19	ZNF835	NM_001005850	Body	Island	NA	NA	Unclassified
cg26861732	0.00390625	-0.417651	20	NA	NA	NA	Island	NA	TRUE	NA
cg19814981	0.00390625	-0.417442	5	NA	NA	NA	Island	NA	TRUE	NA
cg19567891	0.0078125	-0.417397	15	LOC254559	NR_015411	TSS200	Island	NA	NA	Unclassified_Cell_type_specific
cg25478600	0.0195312	-0.417327	11	KCNQ1DN	NR_024627	TSS1500	Island	NA	NA	NA
cg11130317	0.00390625	-0.417249	14	NA	NA	NA	Island	NA	TRUE	NA
cg17405840	0.00390625	-0.417173	12	NA	NA	NA	S_Shore	CDMR	NA	NA
cg07811198	0.00390625	-0.417068	7	DPP6	NM_001039350	Body	Island	NA	NA	NA
cg12523932	0.00390625	-0.41702	4	KLB	NM_175737	Body	Island	NA	TRUE	Unclassified_Cell_type_specific
cg19165390	0.00390625	-0.416625	18	NA	NA	NA	Island	NA	TRUE	NA
cg11104088	0.00390625	-0.416533	10	TAF3	NM_031923	TSS1500	N_Shore	NA	NA	NA
cg22459204	0.00390625	-0.41634	5	ANKRD33B	NM_001164440	Body	S_Shore	CDMR	NA	NA
cg15672768	0.00390625	-0.416336	5	PCDHGA4;PCDHGA2;PCDHGB2;PCDHGA1;PCDHGB1;PCDHGA3;PCDHGB2	NM_018917;NM_018915;NM_018923;NM_018912;NM_018922;NM_018916;NM_032096	Body;Body;1stExon;Body;Body;Body;1stExon	Island	NA	NA	NA
cg26452868	0.00390625	-0.416221	10	NA	NA	NA	N_Shore	CDMR	NA	NA
cg03451670	0.00390625	-0.416077	2	AGAP1;AGAP1	NM_014914;NM_001037131	Body;Body	Island	NA	TRUE	NA
cg09781827	0.00390625	-0.416077	13	PRHOXNB	NM_001105577	Body	N_Shore	NA	NA	Unclassified_Cell_type_specific
cg18237323	0.00390625	-0.41605	8	PHYHIP;PHYHIP;PHYHIP;PHYHIP	NM_014759;NM_001099335;NM_014759;NM_001099335	1stExon;5'UTR;5'UTR;1stExon	Island	NA	TRUE	NA
cg14243778	0.0078125	-0.416036	12	CNTN1;CNTN1	NM_175038;NM_001843	5'UTR;5'UTR	Island	NA	TRUE	NA
cg16247183	0.00390625	-0.415993	1	NA	NA	NA	Island	NA	TRUE	NA
cg04748834	0.0078125	-0.415964	3	CHL1	NM_006614	5'UTR	Island	NA	NA	NA
cg08564661	0.0195312	-0.415913	10	PLEKHA1	NM_001001974	TSS1500	N_Shore	NA	NA	NA
cg24576425	0.00390625	-0.415892	2	GALNT5;GALNT5	NM_014568;NM_014568	1stExon;5'UTR	NA	NA	TRUE	NA
cg27363829	0.0078125	-0.415782	3	SLITRK3	NM_014926	TSS200	NA	DMR	NA	NA
cg12827530	0.0078125	-0.415777	5	RNU5E;RNU5D;CKMT2;CKMT2;CKMT2	NR_002754;NR_002755;NM_001825;NM_001099735;NM_001099736	Body;Body;TSS200;TSS200;TSS200	NA	NA	TRUE	NA
cg14509403	0.0078125	-0.41576	22	HORMAD2	NM_152510	TSS200	Island	NA	NA	NA
cg17034390	0.00390625	-0.415747	6	NA	NA	NA	Island	NA	NA	NA
cg05863502	0.00390625	-0.415648	9	CACNA1B	NM_000718	TSS1500	Island	NA	NA	NA
cg03646916	0.0078125	-0.415517	3	ZNF167;ZNF167	NM_018651;NM_025169	TSS200;TSS200	Island	NA	NA	Unclassified
cg16987638	0.00390625	-0.41545	6	NA	NA	NA	N_Shore	NA	NA	NA
cg01315916	0.00390625	-0.415389	5	NA	NA	NA	Island	NA	NA	NA
cg08671647	0.00390625	-0.415356	4	PCDH7;PCDH7;PCDH7	NM_032456;NM_032457;NM_002589	1stExon;Body;1stExon	Island	RDMR	TRUE	NA
cg19248676	0.00390625	-0.415303	12	NA	NA	NA	Island	RDMR	NA	NA
cg12989574	0.0117188	-0.415296	13	GPC6;GPC6	NM_005708;NM_005708	1stExon;5'UTR	Island	DMR	NA	NA
cg02646491	0.00390625	-0.415245	11	KCNQ1DN	NR_024627	TSS1500	Island	NA	NA	NA
cg25136495	0.00390625	-0.415095	12	LPAR5;LPAR5	NM_020400;NM_001142961	Body;Body	Island	NA	TRUE	Unclassified_Cell_type_specific
cg01969701	0.0078125	-0.415047	11	NA	NA	NA	Island	NA	TRUE	NA
cg21621538	0.00390625	-0.415013	7	MPP6	NM_016447	5'UTR	NA	CDMR	NA	NA
cg07911080	0.00390625	-0.415	13	PRHOXNB	NM_001105577	Body	N_Shore	NA	NA	Unclassified_Cell_type_specific
cg08076830	0.00390625	-0.414657	18	NA	NA	NA	Island	NA	NA	NA
cg21760402	0.00390625	-0.41463	6	TFAP2D	NM_172238	Body	N_Shore	NA	NA	NA
cg13488201	0.00390625	-0.414626	10	ADAM12;ADAM12	NM_021641;NM_003474	TSS200;TSS200	Island	NA	NA	NA
cg11659501	0.00390625	-0.414517	12	ACSS3	NM_024560	TSS200	Island	NA	NA	NA
cg16240368	0.00390625	-0.414504	1	SPAG17	NM_206996	TSS1500	Island	NA	TRUE	NA
cg09614415	0.00390625	-0.414489	10	FOXI2	NM_207426	TSS200	Island	DMR	NA	NA
cg03058660	0.00390625	-0.414294	19	GRIN2D	NM_000836	Body	Island	NA	NA	NA
cg00360794	0.00390625	-0.414185	15	LTK;LTK;LTK	NM_206961;NM_001135685;NM_002344	Body;Body;Body	Island	NA	NA	NA
cg07676859	0.0078125	-0.414074	20	SSTR4	NM_001052	TSS200	Island	NA	NA	NA
cg19392142	0.00390625	-0.414063	11	NA	NA	NA	S_Shore	NA	NA	Unclassified_Cell_type_specific
cg09480047	0.00390625	-0.414047	16	NA	NA	NA	Island	RDMR	NA	NA
cg23193759	0.00390625	-0.413752	10	C10orf35	NM_145306	TSS200	Island	NA	NA	Unclassified
cg19439043	0.0078125	-0.413715	17	NA	NA	NA	NA	NA	TRUE	NA
cg00884093	0.00390625	-0.413594	22	CELSR1	NM_014246	1stExon	Island	DMR	NA	NA
cg18099189	0.00390625	-0.413565	4	NA	NA	NA	S_Shore	CDMR	TRUE	NA
cg24076884	0.00390625	-0.413539	5	PCDHAC2;PCDHA7;PCDHA12;PCDHA6;PCDHA10;PCDHA4;PCDHA11;PCDHA8;PCDHA6;PCDHA1;PCDHA2;PCDHA1;PCDHA9;PCDHA13;PCDHA5;PCDHAC1;PCDHA3;PCDHAC2;PCDHA10	NM_018899;NM_018910;NM_018903;NM_018909;NM_018901;NM_018907;NM_018902;NM_018911;NM_031849;NM_031411;NM_018905;NM_018900;NM_031857;NM_018904;NM_018908;NM_018898;NM_018906;NM_031883;NM_031860	1stExon;Body;Body;Body;Body;Body;Body;Body;Body;Body;Body;Body;Body;Body;Body;Body;Body;1stExon;Body	Island	NA	NA	NA
cg23153481	0.00390625	-0.413528	13	NA	NA	NA	Island	NA	TRUE	NA
cg10475970	0.0078125	-0.413507	5	PCDHGA4;PCDHGA6;PCDHGA1;PCDHGA5;PCDHGB1;PCDHGB4;PCDHGA3;PCDHGA2;PCDHGA8;PCDHGA7;PCDHGB2;PCDHGA8;PCDHGB3	NM_018917;NM_018919;NM_018912;NM_018918;NM_018922;NM_003736;NM_018916;NM_018915;NM_014004;NM_018920;NM_018923;NM_032088;NM_018924	Body;Body;Body;Body;Body;Body;Body;Body;1stExon;Body;Body;1stExon;Body	Island	NA	NA	Unclassified_Cell_type_specific
cg04857403	0.00390625	-0.413485	1	NA	NA	NA	Island	NA	TRUE	NA
cg15747595	0.00390625	-0.413466	8	TSPYL5	NM_033512	1stExon	Island	NA	NA	NA
cg13021841	0.0117188	-0.413415	2	FAM84A	NM_145175	Body	Island	NA	NA	Unclassified_Cell_type_specific
cg25648746	0.00390625	-0.413372	5	RGS7BP	NM_001029875	Body	S_Shore	NA	NA	NA
cg16727923	0.0078125	-0.413344	13	SLITRK1	NM_052910	1stExon	Island	NA	TRUE	NA
cg12947833	0.00390625	-0.413325	11	HSPB2;CRYAB;HSPB2	NM_001541;NM_001885;NM_001541	5'UTR;TSS1500;1stExon	NA	NA	TRUE	NA
cg04436207	0.00390625	-0.413004	3	NA	NA	NA	N_Shore	RDMR	NA	NA
cg13847070	0.00390625	-0.412897	5	KLHL3;KLHL3	NM_017415;NM_017415	5'UTR;1stExon	NA	NA	TRUE	Unclassified
cg01851378	0.0117188	-0.412539	16	NA	NA	NA	Island	NA	NA	NA
cg12545687	0.00390625	-0.412501	13	PCDH8;PCDH8	NM_032949;NM_002590	TSS1500;TSS1500	N_Shore	CDMR	TRUE	NA
cg17974166	0.00390625	-0.412467	1	NA	NA	NA	Island	NA	NA	NA
cg00807871	0.0078125	-0.41246	6	MDGA1	NM_153487	Body	Island	DMR	TRUE	Unclassified_Cell_type_specific
cg08658787	0.00390625	-0.412419	12	NA	NA	NA	Island	NA	NA	NA
cg26885268	0.00390625	-0.412373	7	NA	NA	NA	Island	NA	NA	NA
cg05406635	0.00390625	-0.412362	14	CCDC85C	NM_001144995	1stExon	Island	NA	NA	NA
cg21649442	0.00390625	-0.412302	16	SDR42E1	NM_145168	5'UTR	Island	NA	NA	Unclassified
cg17493885	0.00390625	-0.412298	5	NSD1;NSD1	NM_022455;NM_172349	TSS1500;TSS1500	Island	NA	NA	NA
cg24286165	0.0390625	-0.412075	11	WIT1	NR_023920	Body	N_Shore	NA	NA	NA
cg25782229	0.0195312	-0.411901	11	WT1;WT1;WT1;WT1	NM_024425;NM_024426;NM_000378;NM_024424	Body;Body;Body;Body	N_Shore	NA	NA	NA
cg13019143	0.0078125	-0.411774	7	DLX6AS	NR_015448	Body	N_Shore	NA	NA	NA
cg04351062	0.00390625	-0.411566	12	NA	NA	NA	S_Shore	CDMR	NA	NA
cg11379081	0.00390625	-0.411473	1	NA	NA	NA	Island	NA	NA	Unclassified_Cell_type_specific
cg01337391	0.00390625	-0.411423	16	NA	NA	NA	Island	DMR	NA	NA
cg20395967	0.00390625	-0.411392	20	MIR663	NR_030386	TSS1500	Island	NA	NA	Unclassified
cg10805039	0.00390625	-0.41137	17	NXN	NM_022463	Body	NA	NA	NA	Unclassified_Cell_type_specific
cg23118086	0.0078125	-0.411314	15	RASL12	NM_016563	Body	Island	NA	NA	NA
cg21054521	0.00390625	-0.411311	13	NA	NA	NA	Island	DMR	NA	NA
cg24869601	0.00390625	-0.411208	6	TFAP2A;TFAP2A	NM_001042425;NM_003220	Body;Body	Island	NA	NA	Unclassified
cg22932815	0.0078125	-0.411128	12	NELL2;NELL2;NELL2;NELL2;NELL2	NM_001145110;NM_001145107;NM_001145108;NM_001145109;NM_006159	Body;Body;1stExon;TSS200;Body	N_Shore	DMR	NA	NA
cg05058758	0.00390625	-0.41104	2	KYNU	NM_003937	Body	NA	NA	TRUE	NA
cg18268547	0.00390625	-0.411003	17	TSPAN10	NM_031945	3'UTR	Island	NA	NA	NA
cg14603098	0.0078125	-0.410953	17	ACCN1	NM_001094	TSS1500	Island	NA	NA	NA
cg09798888	0.00390625	-0.410944	12	NA	NA	NA	S_Shore	NA	NA	NA
cg19657174	0.00390625	-0.410913	22	TBX1;TBX1;TBX1	NM_080646;NM_005992;NM_080647	5'UTR;5'UTR;5'UTR	Island	NA	TRUE	NA
cg04454086	0.00390625	-0.410564	5	PCDHAC2;PCDHA7;PCDHA12;PCDHA6;PCDHA10;PCDHA4;PCDHA11;PCDHA8;PCDHA6;PCDHA1;PCDHA2;PCDHA1;PCDHA9;PCDHAC2;PCDHA13;PCDHA5;PCDHAC1;PCDHA3;PCDHAC2;PCDHA10	NM_018899;NM_018910;NM_018903;NM_018909;NM_018901;NM_018907;NM_018902;NM_018911;NM_031849;NM_031411;NM_018905;NM_018900;NM_031857;NM_031883;NM_018904;NM_018908;NM_018898;NM_018906;NM_018899;NM_031860	1stExon;Body;Body;Body;Body;Body;Body;Body;Body;Body;Body;Body;Body;TSS1500;Body;Body;Body;Body;5'UTR;Body	N_Shore	DMR	NA	NA
cg20264732	0.0078125	-0.410514	16	ESRP2	NM_024939	1stExon	Island	NA	NA	Unclassified_Cell_type_specific
cg13922021	0.0078125	-0.410356	5	F2RL1	NM_005242	Body	Island	RDMR	NA	Unclassified
cg22533573	0.0078125	-0.410353	11	WT1;WT1;WT1;WT1	NM_024425;NM_024426;NM_000378;NM_024424	Body;Body;Body;Body	S_Shore	DMR	NA	NA
cg27088072	0.00390625	-0.410218	2	NA	NA	NA	Island	NA	NA	Unclassified
cg03023089	0.0078125	-0.410193	22	NA	NA	NA	Island	NA	NA	NA
cg21521779	0.00390625	-0.410153	5	ZNF300	NM_052860	TSS200	Island	NA	NA	NA
cg17953764	0.00390625	-0.41014	4	ZAR1	NM_175619	1stExon	Island	NA	NA	Unclassified_Cell_type_specific
cg13337047	0.00390625	-0.410025	19	NA	NA	NA	Island	NA	NA	Promoter_Associated
cg27020216	0.00390625	-0.409866	3	SGEF	NM_015595	Body	Island	DMR	NA	NA
cg04738965	0.00390625	-0.409845	3	ZIC1;ZIC1	NM_003412;NM_003412	1stExon;5'UTR	Island	NA	TRUE	NA
cg23600866	0.0078125	-0.409798	15	TTC23;TTC23;TTC23;TTC23;TTC23;LRRC28;TTC23;TTC23	NM_001040659;NM_001040655;NM_001040657;NM_022905;NM_001040660;NM_144598;NM_001040658;NM_001040656	TSS1500;TSS1500;TSS1500;TSS1500;TSS1500;TSS1500;TSS1500;TSS1500	N_Shore	NA	NA	Promoter_Associated
cg16345647	0.0078125	-0.409781	21	DSCR6	NM_018962	TSS1500	Island	NA	NA	Unclassified_Cell_type_specific
cg14566959	0.00390625	-0.409764	5	PCDHGA4;PCDHGA6;PCDHGA1;PCDHGA5;PCDHGB1;PCDHGB4;PCDHGA3;PCDHGA2;PCDHGA8;PCDHGA7;PCDHGB2;PCDHGA8;PCDHGB3	NM_018917;NM_018919;NM_018912;NM_018918;NM_018922;NM_003736;NM_018916;NM_018915;NM_014004;NM_018920;NM_018923;NM_032088;NM_018924	Body;Body;Body;Body;Body;Body;Body;Body;1stExon;Body;Body;1stExon;Body	Island	NA	NA	Unclassified_Cell_type_specific
cg01729717	0.00390625	-0.409704	13	SLITRK1;SLITRK1	NM_052910;NM_052910	1stExon;5'UTR	S_Shelf	NA	NA	NA
cg16269733	0.00390625	-0.409676	1	BCAN;BCAN	NM_198427;NM_021948	Body;Body	Island	NA	NA	NA
cg02961707	0.0195312	-0.409629	19	EVI5L;EVI5L	NM_145245;NM_001159944	Body;Body	Island	DMR	NA	NA
cg14269973	0.0117188	-0.409618	13	SIAH3	NM_198849	TSS200	NA	CDMR	TRUE	NA
cg03983645	0.00390625	-0.409284	11	DBX1	NM_001029865	TSS200	Island	NA	TRUE	NA
cg05306310	0.00390625	-0.40921	21	RIPK4	NM_020639	Body	Island	RDMR	NA	Unclassified_Cell_type_specific
cg18866015	0.00390625	-0.409178	18	DCC	NM_005215	Body	Island	DMR	NA	NA
cg24960947	0.00390625	-0.408778	11	GAL3ST3	NM_033036	5'UTR	Island	NA	NA	Unclassified_Cell_type_specific
cg04492228	0.00390625	-0.408736	10	GATA3;GATA3	NM_001002295;NM_002051	Body;Body	S_Shore	RDMR	NA	Unclassified_Cell_type_specific
cg02092102	0.00390625	-0.408598	7	NA	NA	NA	Island	NA	NA	NA
cg24332783	0.00390625	-0.408577	11	PAX6;PAX6;PAX6	NM_001604;NM_001127612;NM_000280	Body;Body;Body	N_Shore	RDMR	NA	NA
cg01939453	0.00390625	-0.40849	6	NA	NA	NA	Island	DMR	NA	NA
cg03234732	0.00390625	-0.408392	5	ZNF454	NM_182594	TSS200	Island	NA	NA	NA
cg03205140	0.0195312	-0.408386	10	PLEKHA1	NM_001001974	TSS1500	N_Shore	NA	NA	NA
cg16235748	0.00390625	-0.408332	6	ZC3H12D	NM_207360	Body	Island	NA	TRUE	Unclassified
cg25467336	0.00390625	-0.408275	7	NA	NA	NA	N_Shore	NA	NA	Unclassified_Cell_type_specific
cg25779483	0.0273438	-0.408265	4	FAM13A;FAM13A	NM_014883;NM_014883	1stExon;5'UTR	NA	NA	NA	NA
cg18804615	0.0078125	-0.40826	14	DIO3;DIO3;MIR1247	NM_001362;NM_001362;NR_031649	5'UTR;1stExon;TSS1500	Island	NA	NA	NA
cg10166283	0.00390625	-0.408205	19	ZNF229	NM_014518	TSS200	Island	DMR	NA	Unclassified_Cell_type_specific
cg15916399	0.00390625	-0.408199	18	DOK6;DOK6	NM_152721;NM_152721	1stExon;5'UTR	Island	NA	NA	NA
cg00017437	0.0078125	-0.408171	1	NA	NA	NA	Island	NA	NA	NA
cg12769506	0.00390625	-0.408026	4	NA	NA	NA	Island	NA	NA	Unclassified
cg24932457	0.0195312	-0.407992	1	TNR	NM_003285	5'UTR	Island	NA	NA	Unclassified_Cell_type_specific
cg24686610	0.0078125	-0.407792	3	ZIC4;ZIC1	NM_032153;NM_003412	TSS1500;TSS1500	N_Shore	RDMR	TRUE	NA
cg17514558	0.00390625	-0.407778	5	PCDHB19P	NR_001282	Body	Island	NA	NA	NA
cg25107254	0.00390625	-0.407755	4	MTNR1A	NM_005958	1stExon	Island	NA	NA	NA
cg09643136	0.00390625	-0.407712	2	NA	NA	NA	Island	CDMR	NA	NA
cg14456683	0.00390625	-0.407684	3	ZIC1	NM_003412	TSS200	Island	NA	NA	NA
cg27131891	0.00390625	-0.40757	6	NA	NA	NA	NA	NA	NA	NA
cg16555417	0.00390625	-0.407519	1	NA	NA	NA	Island	NA	TRUE	NA
cg10204868	0.00390625	-0.407422	2	FAM123C;FAM123C;FAM123C;FAM123C	NM_001105194;NM_152698;NM_001105195;NM_001105193	TSS1500;TSS200;TSS1500;TSS1500	N_Shore	NA	NA	Unclassified_Cell_type_specific
cg20334313	0.00390625	-0.407415	8	NA	NA	NA	Island	NA	TRUE	Unclassified_Cell_type_specific
cg17100943	0.00390625	-0.407397	19	SLC25A23	NM_024103	Body	Island	NA	NA	Promoter_Associated
cg06598836	0.00390625	-0.407263	3	NA	NA	NA	Island	DMR	NA	NA
cg21791017	0.00390625	-0.407224	15	LTK;LTK;LTK	NM_206961;NM_001135685;NM_002344	Body;Body;Body	Island	DMR	NA	NA
cg21158087	0.00390625	-0.407194	17	NA	NA	NA	Island	NA	NA	NA
cg13936863	0.0078125	-0.407192	2	VAX2	NM_012476	Body	Island	RDMR	NA	NA
cg25570913	0.0195312	-0.407178	13	NA	NA	NA	Island	DMR	NA	NA
cg04645914	0.0117188	-0.407141	19	NA	NA	NA	Island	NA	NA	NA
cg15243034	0.00390625	-0.407133	11	USP35	NM_020798	Body	Island	NA	NA	NA
cg24504442	0.0195312	-0.406993	15	MEIS2;MEIS2;MEIS2;MEIS2;MEIS2;MEIS2;MEIS2;MEIS2;MEIS2;MEIS2;MEIS2	NM_170677;NM_170677;NM_002399;NM_170674;NM_172316;NM_170675;NM_170674;NM_170676;NM_172315;NM_170676;NM_170675	1stExon;5'UTR;5'UTR;1stExon;TSS200;5'UTR;5'UTR;1stExon;TSS1500;5'UTR;1stExon	N_Shore	NA	NA	Unclassified_Cell_type_specific
cg17213402	0.0273438	-0.40696	2	NA	NA	NA	Island	NA	TRUE	NA
cg17019053	0.00390625	-0.406897	2	C2orf65	NM_138804	TSS200	Island	NA	NA	NA
cg16386396	0.00390625	-0.406749	1	PRDM16;PRDM16	NM_022114;NM_199454	Body;Body	NA	NA	NA	Unclassified_Cell_type_specific
cg27230697	0.00390625	-0.406739	11	NA	NA	NA	S_Shore	NA	NA	Unclassified_Cell_type_specific
cg20902817	0.0195312	-0.406729	15	NA	NA	NA	NA	NA	TRUE	NA
cg09704168	0.0195312	-0.406705	17	NA	NA	NA	NA	NA	TRUE	NA
cg01815538	0.00390625	-0.406619	6	PRDM13	NM_021620	TSS200	N_Shore	NA	NA	NA
cg04865691	0.0078125	-0.406517	13	SOX1;SOX1	NM_005986;NM_005986	1stExon;3'UTR	Island	CDMR	NA	NA
cg04397433	0.00390625	-0.406481	2	MALL;MALL	NM_005434;NM_005434	5'UTR;1stExon	Island	NA	TRUE	NA
cg18912728	0.0078125	-0.406441	6	NA	NA	NA	Island	NA	NA	NA
cg00626856	0.0078125	-0.406411	5	NA	NA	NA	Island	NA	NA	NA
cg15466862	0.00390625	-0.406381	13	SOX1	NM_005986	1stExon	Island	DMR	NA	Unclassified_Cell_type_specific
cg19927816	0.0078125	-0.406305	19	SYMPK;RSPH6A	NM_004819;NM_030785	Body;TSS1500	Island	NA	NA	Unclassified_Cell_type_specific
cg07315894	0.0078125	-0.406305	8	PHYHIP;PHYHIP;PHYHIP;PHYHIP	NM_014759;NM_001099335;NM_014759;NM_001099335	1stExon;5'UTR;5'UTR;1stExon	Island	NA	TRUE	NA
cg07329360	0.0078125	-0.406302	11	NA	NA	NA	Island	NA	NA	NA
cg06971092	0.00390625	-0.406096	17	NA	NA	NA	N_Shore	CDMR	NA	NA
cg09852127	0.0195312	-0.405958	5	PCDHA12;PCDHA7;PCDHA6;PCDHA10;PCDHA4;PCDHA11;PCDHA8;PCDHA1;PCDHA2;PCDHA6;PCDHA1;PCDHA9;PCDHA5;PCDHA3;PCDHA12;PCDHA10	NM_018903;NM_018910;NM_018909;NM_018901;NM_018907;NM_018902;NM_018911;NM_031411;NM_018905;NM_031849;NM_018900;NM_031857;NM_018908;NM_018906;NM_031864;NM_031860	TSS200;Body;Body;Body;Body;Body;Body;Body;Body;Body;Body;Body;Body;Body;TSS200;Body	N_Shore	NA	NA	NA
cg17201760	0.0078125	-0.405713	4	ZNF876P	NR_027481	Body	Island	NA	NA	NA
cg19275653	0.0195312	-0.405709	2	WIPF1	NM_001077269	5'UTR	NA	NA	TRUE	NA
cg02215641	0.00390625	-0.405662	4	KCNIP4;KCNIP4;KCNIP4;KCNIP4	NM_001035003;NM_147183;NM_001035004;NM_147182	Body;TSS1500;5'UTR;5'UTR	NA	NA	NA	NA
cg10147797	0.00390625	-0.40564	16	SDR42E1;SDR42E1	NM_145168;NM_145168	1stExon;5'UTR	Island	NA	NA	Unclassified
cg12298268	0.00390625	-0.40561	3	RBP1;RBP1;RBP1	NM_002899;NM_001130992;NM_001130993	Body;Body;Body	Island	RDMR	NA	NA
cg17453460	0.00390625	-0.405599	10	NA	NA	NA	Island	NA	NA	NA
cg13307880	0.0117188	-0.405591	5	PCDHGA4;PCDHGA2;PCDHGA5;PCDHGB2;PCDHGA1;PCDHGB1;PCDHGA3;PCDHGA5	NM_018917;NM_018915;NM_032054;NM_018923;NM_018912;NM_018922;NM_018916;NM_018918	Body;Body;1stExon;Body;Body;Body;Body;1stExon	Island	NA	NA	NA
cg26398467	0.00390625	-0.40555	3	NA	NA	NA	NA	NA	TRUE	NA
cg05500015	0.0078125	-0.405491	11	NAALAD2;NAALAD2	NM_005467;NM_005467	5'UTR;1stExon	NA	NA	NA	NA
cg15368455	0.0078125	-0.405338	5	GDNF;GDNF;GDNF	NM_199234;NM_000514;NM_199231	TSS1500;5'UTR;TSS1500	N_Shore	NA	TRUE	NA
cg03177042	0.00390625	-0.405236	6	NA	NA	NA	S_Shore	DMR	NA	NA
cg01285926	0.00390625	-0.405233	7	NA	NA	NA	Island	NA	NA	NA
cg25349154	0.00390625	-0.405212	18	LOC642597	NM_001145194	TSS1500	S_Shore	DMR	NA	Unclassified_Cell_type_specific
cg00861646	0.00390625	-0.405201	4	NA	NA	NA	S_Shore	NA	NA	Unclassified_Cell_type_specific
cg25984344	0.0195312	-0.405131	10	DOCK1;FAM196A	NM_001380;NM_001039762	Body;TSS200	Island	DMR	NA	NA
cg17252960	0.00390625	-0.405062	6	ID4	NM_001546	TSS1500	N_Shore	NA	NA	Unclassified_Cell_type_specific
cg04328477	0.0078125	-0.404973	16	ESRP2	NM_024939	TSS200	Island	NA	NA	Unclassified_Cell_type_specific
cg10989634	0.00390625	-0.404943	1	NA	NA	NA	Island	NA	TRUE	NA
cg00181439	0.00390625	-0.404927	6	HTR1B	NM_000863	1stExon	Island	RDMR	NA	Unclassified
cg07723659	0.0273438	-0.40483	19	SYMPK;RSPH6A	NM_004819;NM_030785	Body;TSS1500	Island	NA	NA	Unclassified_Cell_type_specific
cg15412759	0.00390625	-0.404817	6	TFAP2D	NM_172238	Body	Island	NA	NA	NA
cg02611085	0.00390625	-0.404734	7	KCP;KCP	NM_199349;NM_001135914	Body;Body	Island	NA	TRUE	NA
cg17592231	0.00390625	-0.404518	11	NA	NA	NA	S_Shore	NA	TRUE	NA
cg27227250	0.00390625	-0.404477	2	NA	NA	NA	NA	NA	TRUE	NA
cg19915738	0.00390625	-0.404384	19	ZNF229	NM_014518	TSS200	Island	DMR	NA	Unclassified_Cell_type_specific
cg04228468	0.00390625	-0.404359	3	SLITRK3	NM_014926	5'UTR	NA	DMR	NA	NA
cg17239923	0.0078125	-0.404338	11	NA	NA	NA	N_Shelf	CDMR	TRUE	Promoter_Associated_Cell_type_specific
cg26770907	0.00390625	-0.404327	16	NA	NA	NA	Island	NA	NA	NA
cg03614193	0.00390625	-0.404324	18	ST8SIA3	NM_015879	Body	Island	NA	NA	NA
cg09493505	0.00390625	-0.404304	7	VWC2	NM_198570	TSS200	Island	DMR	NA	NA
cg22507154	0.00390625	-0.404255	1	NA	NA	NA	Island	NA	NA	Unclassified_Cell_type_specific
cg11239720	0.00390625	-0.404245	4	NA	NA	NA	NA	NA	TRUE	NA
cg24924779	0.00390625	-0.404241	20	KCNG1	NM_002237	TSS1500	Island	DMR	NA	NA
cg22346476	0.0078125	-0.404226	2	NA	NA	NA	Island	NA	NA	NA
cg08445802	0.00390625	-0.404004	6	NA	NA	NA	Island	NA	NA	NA
cg21784396	0.00390625	-0.403989	7	PRRT4	NM_001114726	Body	Island	NA	NA	Unclassified_Cell_type_specific
cg16840358	0.00390625	-0.403965	3	NA	NA	NA	Island	NA	NA	Unclassified_Cell_type_specific
cg08528626	0.00390625	-0.403958	2	ST6GAL2;ST6GAL2;ST6GAL2	NM_032528;NM_001142352;NM_001142351	TSS200;TSS200;TSS1500	Island	DMR	NA	NA
cg10961604	0.00390625	-0.403874	1	CD164L2;CD164L2	NM_207397;NM_207397	1stExon;5'UTR	Island	NA	NA	NA
cg03705912	0.00390625	-0.403688	5	MARCH11	NM_001102562	1stExon	Island	NA	NA	NA
cg21706229	0.00390625	-0.403667	17	NA	NA	NA	Island	CDMR	TRUE	NA
cg03420881	0.00390625	-0.403492	2	NA	NA	NA	Island	NA	NA	NA
cg07120346	0.00390625	-0.403461	6	NA	NA	NA	NA	NA	NA	NA
cg23615483	0.00390625	-0.403425	14	CCDC88C	NM_001080414	Body	NA	DMR	NA	Unclassified_Cell_type_specific
cg23944251	0.0078125	-0.403376	10	LOC100128811;GPR158	NR_027333;NM_020752	Body;1stExon	Island	DMR	TRUE	NA
cg08620154	0.00390625	-0.403283	8	NA	NA	NA	S_Shore	NA	NA	NA
cg02621287	0.00390625	-0.40327	12	NA	NA	NA	Island	NA	NA	NA
cg25627226	0.0078125	-0.403175	18	NA	NA	NA	Island	DMR	NA	NA
cg17971015	0.00390625	-0.403141	19	NA	NA	NA	Island	DMR	NA	NA
cg03070297	0.0195312	-0.403033	10	DOCK1;FAM196A	NM_001380;NM_001039762	Body;TSS200	Island	DMR	NA	NA
cg27629992	0.00390625	-0.403024	5	NA	NA	NA	S_Shore	NA	TRUE	NA
cg20019985	0.00390625	-0.403009	11	NA	NA	NA	Island	NA	NA	NA
cg02722596	0.00390625	-0.402977	5	PCDHGA4;PCDHGA7;PCDHGA6;PCDHGA1;PCDHGA5;PCDHGB1;PCDHGA3;PCDHGA2;PCDHGB2;PCDHGA7;PCDHGB3	NM_018917;NM_032087;NM_018919;NM_018912;NM_018918;NM_018922;NM_018916;NM_018915;NM_018923;NM_018920;NM_018924	Body;1stExon;Body;Body;Body;Body;Body;Body;Body;1stExon;Body	N_Shore	NA	NA	NA
cg04139449	0.00390625	-0.402958	6	NA	NA	NA	Island	NA	NA	Unclassified_Cell_type_specific
cg27090062	0.00390625	-0.40279	5	NA	NA	NA	Island	NA	NA	NA
cg14172108	0.00390625	-0.402634	21	NA	NA	NA	N_Shore	DMR	NA	NA
cg15209808	0.0078125	-0.402589	22	HORMAD2	NM_152510	TSS200	Island	NA	NA	NA
cg13846270	0.00390625	-0.402586	13	DLEU7	NM_198989	TSS200	Island	RDMR	NA	NA
cg21645554	0.00390625	-0.402518	11	C11orf93;C11orf92	NM_001136105;NM_207429	TSS1500;5'UTR	Island	NA	NA	NA
cg10063179	0.00390625	-0.402483	4	MTNR1A	NM_005958	Body	Island	NA	NA	NA
cg04352272	0.0117188	-0.402449	17	NA	NA	NA	Island	NA	NA	NA
cg11588197	0.00390625	-0.402426	11	ETS1;ETS1;ETS1	NM_001143820;NM_001162422;NM_005238	Body;Body;Body	N_Shore	CDMR	NA	Unclassified
cg03699904	0.00390625	-0.402307	3	SLC2A2	NM_000340	TSS1500	N_Shore	NA	TRUE	NA
cg07780543	0.00390625	-0.402296	12	NA	NA	NA	Island	DMR	NA	Unclassified_Cell_type_specific
cg04589674	0.0195312	-0.402199	8	HTRA4	NM_153692	TSS200	N_Shore	NA	TRUE	NA
cg00356183	0.00390625	-0.402113	7	PRKAR1B;PRKAR1B;PRKAR1B;PRKAR1B;PRKAR1B;PRKAR1B	NM_002735;NM_001164760;NM_001164761;NM_001164762;NM_001164759;NM_001164758	5'UTR;5'UTR;5'UTR;5'UTR;5'UTR;5'UTR	Island	NA	NA	NA
cg10536898	0.00390625	-0.402086	5	NA	NA	NA	NA	NA	TRUE	NA
cg04064160	0.00390625	-0.402064	8	NA	NA	NA	Island	NA	TRUE	NA
cg03160883	0.00390625	-0.402031	6	NA	NA	NA	Island	NA	NA	NA
cg25577842	0.00390625	-0.402031	11	WIT1	NR_023920	Body	Island	NA	TRUE	Gene_Associated_Cell_type_specific
cg08003353	0.00390625	-0.401922	13	NA	NA	NA	NA	NA	TRUE	NA
cg23619365	0.0078125	-0.40187	13	NA	NA	NA	Island	DMR	NA	NA
cg01295392	0.00390625	-0.40184	12	ASCL4;ASCL4	NM_203436;NM_203436	1stExon;3'UTR	Island	NA	TRUE	NA
cg10211058	0.0078125	-0.401791	6	NA	NA	NA	S_Shore	NA	NA	NA
cg05700339	0.0078125	-0.401775	18	CIDEA;CIDEA	NM_001279;NM_198289	Body;TSS200	Island	DMR	TRUE	NA
cg11527913	0.00390625	-0.401763	1	GALNT2	NM_004481	Body	NA	NA	NA	NA
cg21412973	0.00390625	-0.401729	4	NA	NA	NA	Island	NA	NA	NA
cg27232145	0.0117188	-0.401673	12	FZD10;FZD10	NM_007197;NM_007197	5'UTR;1stExon	Island	NA	NA	NA
cg22431992	0.00390625	-0.401537	8	RBPMS;RBPMS;RBPMS;RBPMS	NM_001008712;NM_001008710;NM_001008711;NM_006867	Body;Body;Body;Body	S_Shore	RDMR	NA	NA
cg03398865	0.00390625	-0.401457	5	IRX4	NM_016358	Body	N_Shore	NA	NA	NA
cg02307239	0.00390625	-0.401354	4	NA	NA	NA	Island	NA	NA	NA
cg02353165	0.0078125	-0.401347	6	GNMT	NM_018960	TSS200	Island	NA	NA	Unclassified_Cell_type_specific
cg00529958	0.0078125	-0.401331	13	ZIC5	NM_033132	TSS200	Island	DMR	NA	NA
cg06240690	0.0117188	-0.40132	2	GALNT5	NM_014568	TSS1500	NA	NA	TRUE	NA
cg23947326	0.00390625	-0.401207	19	CCDC61	NM_001080402	Body	Island	NA	TRUE	Unclassified
cg26055770	0.0078125	-0.401126	3	PDZRN3;PDZRN3	NM_015009;NM_015009	5'UTR;1stExon	Island	NA	NA	NA
cg24159514	0.00390625	-0.401126	19	ZNF833	NR_028594	Body	Island	NA	NA	NA
cg14631834	0.0078125	-0.401068	18	DSC3;DSC3	NM_001941;NM_024423	TSS1500;TSS1500	Island	NA	NA	Unclassified
cg07963234	0.00390625	-0.401062	4	CRMP1	NM_001014809	TSS200	Island	DMR	NA	NA
cg05552183	0.0195312	-0.40091	6	GNMT	NM_018960	TSS200	Island	NA	NA	Unclassified_Cell_type_specific
cg25707767	0.00390625	-0.400824	7	RSPH10B;RSPH10B2	NM_173565;NM_001099697	5'UTR;5'UTR	Island	NA	NA	NA
cg09984392	0.0117188	-0.40075	8	SQLE	NM_003129	1stExon	S_Shore	CDMR	NA	Promoter_Associated
cg07402669	0.00390625	-0.400644	20	APCDD1L	NM_153360	TSS200	Island	NA	NA	NA
cg23475725	0.00390625	-0.4006	12	CACNA1C;CACNA1C;CACNA1C;CACNA1C;CACNA1C;CACNA1C;CACNA1C;CACNA1C;CACNA1C;CACNA1C;CACNA1C;CACNA1C;CACNA1C;CACNA1C;CACNA1C;CACNA1C;CACNA1C;CACNA1C;CACNA1C;CACNA1C;CACNA1C;CACNA1C;CACNA1C	NM_001129844;NM_001129827;NM_001129839;NM_001129834;NM_001129841;NM_000719;NM_001129830;NM_001167625;NM_001129843;NM_001167624;NM_001129835;NM_001129837;NM_001167623;NM_001129840;NM_199460;NM_001129833;NM_001129832;NM_001129829;NM_001129846;NM_001129836;NM_001129838;NM_001129831;NM_001129842	Body;Body;Body;Body;Body;Body;Body;Body;Body;Body;Body;Body;Body;Body;Body;Body;Body;Body;Body;Body;Body;Body;Body	NA	NA	NA	Unclassified_Cell_type_specific
cg25482900	0.00390625	-0.400537	5	FBLL1	NR_024356	Body	Island	DMR	NA	NA
cg02643782	0.0078125	-0.400429	3	NA	NA	NA	S_Shore	NA	NA	NA
cg26567423	0.00390625	-0.400257	12	FLJ12825	NR_026655	Body	Island	NA	NA	NA
cg17877704	0.00390625	-0.40023	12	NA	NA	NA	Island	NA	NA	NA
cg20939084	0.00390625	-0.400219	3	ZIC4;ZIC4;ZIC4;ZIC4;ZIC4	NM_001168378;NR_033119;NM_032153;NR_033118;NM_001168379	Body;Body;Body;Body;Body	Island	NA	NA	NA
cg01142635	0.00390625	-0.400075	4	NA	NA	NA	Island	NA	NA	NA
cg25496678	0.00390625	-0.400065	10	NA	NA	NA	Island	NA	NA	NA
cg13918150	0.00390625	-0.399921	1	NA	NA	NA	S_Shore	NA	NA	NA
cg04355435	0.0117188	-0.399911	1	TMEM125	NM_144626	5'UTR	N_Shelf	NA	TRUE	Unclassified_Cell_type_specific
cg11416811	0.0195312	-0.399785	10	C10orf107	NM_173554	TSS200	Island	DMR	TRUE	NA
cg12204732	0.0195312	-0.399752	10	DOCK1;FAM196A	NM_001380;NM_001039762	Body;TSS200	Island	DMR	NA	NA
cg21915313	0.00390625	-0.399588	5	PCDHGA4;PCDHGA6;PCDHGA1;PCDHGA5;PCDHGB1;PCDHGB4;PCDHGA3;PCDHGA2;PCDHGA8;PCDHGA7;PCDHGB2;PCDHGA8;PCDHGB3	NM_018917;NM_018919;NM_018912;NM_018918;NM_018922;NM_003736;NM_018916;NM_018915;NM_014004;NM_018920;NM_018923;NM_032088;NM_018924	Body;Body;Body;Body;Body;Body;Body;Body;1stExon;Body;Body;1stExon;Body	Island	NA	NA	NA
cg13390867	0.00390625	-0.399553	9	NA	NA	NA	NA	NA	NA	NA
cg13176012	0.0078125	-0.3995	2	NA	NA	NA	Island	NA	TRUE	Unclassified_Cell_type_specific
cg17270257	0.00390625	-0.399478	6	PDE10A;PDE10A	NM_001130690;NM_006661	Body;5'UTR	Island	NA	NA	NA
cg15524336	0.00390625	-0.399467	11	RIC3;RIC3	NM_024557;NM_001135109	TSS1500;TSS1500	S_Shore	NA	NA	Unclassified_Cell_type_specific
cg25756406	0.0078125	-0.399456	10	NA	NA	NA	Island	NA	NA	Unclassified_Cell_type_specific
cg00713294	0.0195312	-0.39933	1	USP24	NM_015306	Body	N_Shore	NA	NA	NA
cg23920642	0.00390625	-0.399282	7	NA	NA	NA	S_Shore	NA	NA	NA
cg26718878	0.0117188	-0.399147	7	NA	NA	NA	S_Shore	NA	NA	NA
cg26306289	0.00390625	-0.399042	7	NT5C3;NT5C3;NT5C3;NT5C3	NM_001166118;NR_029372;NM_016489;NM_001002010	TSS200;Body;TSS200;Body	NA	NA	NA	Promoter_Associated
cg25088758	0.00390625	-0.39903	4	COL25A1;COL25A1;COL25A1;COL25A1	NM_198721;NM_198721;NM_032518;NM_032518	1stExon;5'UTR;5'UTR;1stExon	Island	DMR	NA	Unclassified_Cell_type_specific
cg26056703	0.00390625	-0.398957	15	NA	NA	NA	Island	NA	TRUE	NA
cg04145539	0.00390625	-0.398926	3	LRRC2;TDGF1	NM_024750;NM_003212	5'UTR;TSS1500	Island	NA	NA	NA
cg14338887	0.0273438	-0.398851	6	GNMT;GNMT	NM_018960;NM_018960	1stExon;5'UTR	Island	NA	NA	Unclassified_Cell_type_specific
cg12595013	0.0078125	-0.398805	3	ZIC1	NM_003412	1stExon	Island	NA	TRUE	NA
cg07225966	0.0078125	-0.398706	10	CYP26C1	NM_183374	TSS1500	Island	NA	NA	NA
cg18096962	0.00390625	-0.398621	5	NA	NA	NA	Island	NA	NA	NA
cg11663667	0.00390625	-0.398485	4	NA	NA	NA	N_Shore	NA	NA	NA
cg27409015	0.0117188	-0.398476	2	GALNT5;GALNT5	NM_014568;NM_014568	1stExon;5'UTR	NA	NA	TRUE	NA
cg03988540	0.00390625	-0.39842	4	NA	NA	NA	S_Shore	NA	NA	Unclassified_Cell_type_specific
cg07489048	0.00390625	-0.398293	14	FOXG1	NM_005249	1stExon	Island	NA	NA	Unclassified_Cell_type_specific
cg08777316	0.00390625	-0.398224	5	NA	NA	NA	Island	RDMR	NA	Unclassified_Cell_type_specific
cg03260566	0.0117188	-0.398174	4	SLIT2	NM_004787	Body	Island	NA	NA	NA
cg08476511	0.00390625	-0.398171	6	KIF25;KIF25	NM_005355;NM_030615	Body;Body	Island	DMR	TRUE	NA
cg14993491	0.0078125	-0.398108	1	PCSK9	NM_174936	TSS1500	N_Shore	NA	TRUE	NA
cg08462988	0.00390625	-0.39802	3	NA	NA	NA	NA	NA	TRUE	NA
cg04306063	0.00390625	-0.397605	5	CRHBP	NM_001882	Body	Island	DMR	TRUE	NA
cg02490989	0.00390625	-0.39755	8	MTMR7	NM_004686	TSS1500	S_Shore	RDMR	NA	NA
cg12508451	0.00390625	-0.397544	15	LOC145845	NR_024264	Body	Island	RDMR	NA	NA
cg19645221	0.00390625	-0.397377	14	NA	NA	NA	S_Shore	RDMR	NA	NA
cg02058408	0.0078125	-0.397369	17	NA	NA	NA	Island	NA	NA	NA
cg02300154	0.00390625	-0.39736	7	WBSCR17	NM_022479	TSS1500	Island	DMR	NA	NA
cg18358723	0.0078125	-0.397256	5	LOC645323	NR_015436	Body	N_Shore	RDMR	NA	NA
cg18093372	0.00390625	-0.397199	2	NA	NA	NA	Island	DMR	NA	NA
cg02189888	0.00390625	-0.397147	19	NA	NA	NA	Island	NA	NA	NA
cg00853103	0.0078125	-0.397111	16	A2BP1;A2BP1	NM_001142333;NM_018723	5'UTR;5'UTR	Island	NA	NA	NA
cg02825171	0.00390625	-0.397097	6	DACT2	NM_214462	1stExon	Island	NA	NA	NA
cg00579520	0.0078125	-0.397025	12	TMEM132C	NM_001136103	Body	Island	NA	NA	NA
cg00875989	0.00390625	-0.396819	18	NA	NA	NA	Island	NA	NA	NA
cg00034076	0.00390625	-0.396785	8	RALYL;RALYL;RALYL;RALYL;RALYL	NM_173848;NM_001100391;NM_001100392;NM_001100393;NM_173848	5'UTR;TSS1500;5'UTR;5'UTR;1stExon	N_Shore	CDMR	NA	NA
cg03900143	0.00390625	-0.396779	3	ZIC4;ZIC4;ZIC4;ZIC4;ZIC4	NM_001168378;NR_033119;NM_032153;NM_001168379;NR_033118	Body;TSS1500;Body;Body;TSS1500	Island	NA	NA	NA
cg10432422	0.00390625	-0.396696	1	NA	NA	NA	Island	NA	NA	NA
cg24101359	0.00390625	-0.396513	6	GNMT	NM_018960	TSS200	Island	NA	NA	Unclassified_Cell_type_specific
cg07833420	0.00390625	-0.396496	6	HTR1E;HTR1E	NM_000865;NM_000865	1stExon;5'UTR	N_Shore	NA	TRUE	NA
cg27391267	0.00390625	-0.39638	19	ZSCAN1	NM_182572	TSS200	Island	NA	NA	NA
cg19757176	0.00390625	-0.396294	1	TPM3;TPM3;NUP210L;TPM3;TPM3;NUP210L	NM_001043353;NM_153649;NM_001159484;NM_001043351;NM_001043352;NM_207308	3'UTR;3'UTR;TSS1500;3'UTR;3'UTR;TSS1500	NA	NA	TRUE	NA
cg19209689	0.00390625	-0.396154	18	BRUNOL4;BRUNOL4;BRUNOL4;BRUNOL4	NM_001025088;NM_020180;NM_001025089;NM_001025087	Body;Body;Body;Body	N_Shore	NA	NA	NA
cg17737967	0.00390625	-0.396113	19	MAN2B1	NM_000528	Body	Island	NA	TRUE	Unclassified_Cell_type_specific
cg01693350	0.00390625	-0.396091	11	WT1;WT1;WT1;WT1	NM_024425;NM_024426;NM_000378;NM_024424	Body;Body;Body;Body	Island	NA	NA	NA
cg14321742	0.0078125	-0.396081	10	NA	NA	NA	NA	NA	TRUE	NA
cg22373687	0.00390625	-0.396051	3	NA	NA	NA	NA	NA	TRUE	NA
cg08466792	0.0078125	-0.395897	5	NA	NA	NA	S_Shore	DMR	NA	NA
cg10220895	0.00390625	-0.395775	1	OBSCN;OBSCN	NM_052843;NM_001098623	Body;Body	Island	DMR	TRUE	NA
cg17272843	0.0117188	-0.395488	11	KCTD14	NM_023930	1stExon	NA	NA	NA	NA
cg16073378	0.00390625	-0.395396	2	NA	NA	NA	Island	NA	TRUE	NA
cg18315960	0.00390625	-0.395297	13	NA	NA	NA	Island	NA	NA	Unclassified
cg09423283	0.00390625	-0.395292	6	GRM1;GRM1	NM_001114329;NM_000838	3'UTR;Body	N_Shore	NA	NA	NA
cg04251368	0.00390625	-0.395209	11	KCNQ1DN	NR_024627	TSS1500	Island	NA	NA	NA
cg11203616	0.00390625	-0.395188	7	TNS3	NM_022748	5'UTR	Island	NA	NA	NA
cg11501236	0.00390625	-0.395151	5	LOC134466	NR_026867	Body	Island	NA	NA	NA
cg02664812	0.0078125	-0.395132	1	NA	NA	NA	Island	NA	NA	NA
cg07176264	0.0390625	-0.394941	2	SCTR;SCTR	NM_002980;NM_002980	1stExon;5'UTR	Island	NA	NA	NA
cg05658487	0.00390625	-0.394937	5	NA	NA	NA	Island	DMR	NA	NA
cg01141459	0.00390625	-0.394883	22	HORMAD2;HORMAD2	NM_152510;NM_152510	1stExon;5'UTR	Island	NA	NA	NA
cg04974062	0.00390625	-0.394866	6	PRDM13	NM_021620	Body	S_Shore	CDMR	NA	Unclassified_Cell_type_specific
cg19156483	0.0078125	-0.394747	2	FIGN	NM_018086	TSS200	N_Shore	CDMR	NA	NA
cg05876623	0.00390625	-0.394736	15	NR2F2	NM_001145155	Body	N_Shelf	NA	NA	NA
cg15827779	0.00390625	-0.394681	14	CDC42BPB	NM_006035	TSS1500	S_Shore	NA	NA	Unclassified
cg16787600	0.0117188	-0.394679	10	SORCS3;SORCS3	NM_014978;NM_014978	1stExon;5'UTR	Island	NA	NA	NA
cg03817911	0.0117188	-0.394605	12	TXNRD1;TXNRD1;TXNRD1;EID3;TXNRD1;TXNRD1	NM_182729;NM_182743;NM_001093771;NM_001008394;NM_003330;NM_182742	5'UTR;5'UTR;Body;TSS200;Body;5'UTR	Island	NA	TRUE	Promoter_Associated
cg19052355	0.00390625	-0.394564	2	GBX2	NM_001485	1stExon	Island	NA	NA	NA
cg13330559	0.0195312	-0.394519	17	SHISA6	NM_207386	TSS1500	Island	NA	NA	NA
cg27010159	0.00390625	-0.394399	12	SRRM4	NM_194286	Body	N_Shore	RDMR	NA	NA
cg01178680	0.00390625	-0.394349	15	ISLR2;ISLR2;ISLR2;ISLR2	NM_001130138;NM_020851;NM_001130136;NM_001130137	Body;Body;Body;Body	Island	NA	NA	NA
cg17891759	0.00390625	-0.394287	4	NA	NA	NA	Island	NA	NA	NA
cg11335335	0.00390625	-0.394251	11	DRD4	NM_000797	Body	Island	NA	TRUE	Unclassified_Cell_type_specific
cg07581395	0.00390625	-0.394188	11	NA	NA	NA	N_Shore	NA	TRUE	NA
cg07121900	0.00390625	-0.39408	13	NA	NA	NA	N_Shore	RDMR	NA	Unclassified
cg27493010	0.0078125	-0.394078	12	NA	NA	NA	Island	DMR	NA	NA
cg03764518	0.00390625	-0.394052	10	NA	NA	NA	Island	CDMR	NA	NA
cg14301024	0.00390625	-0.393955	2	LOC440839	NR_029399	Body	Island	NA	NA	NA
cg18322569	0.0195312	-0.393923	1	BARHL2;BARHL2	NM_020063;NM_020063	5'UTR;1stExon	Island	NA	NA	NA
cg22861116	0.00390625	-0.393883	5	PCDHGA4;PCDHGA7;PCDHGA6;PCDHGA1;PCDHGA5;PCDHGB1;PCDHGA3;PCDHGA2;PCDHGB2;PCDHGA7;PCDHGB3	NM_018917;NM_032087;NM_018919;NM_018912;NM_018918;NM_018922;NM_018916;NM_018915;NM_018923;NM_018920;NM_018924	Body;1stExon;Body;Body;Body;Body;Body;Body;Body;1stExon;Body	Island	NA	NA	NonGene_Associated
cg17939805	0.00390625	-0.393872	18	NA	NA	NA	Island	NA	NA	NA
cg11731596	0.0078125	-0.393848	17	NA	NA	NA	Island	NA	NA	NA
cg19371916	0.00390625	-0.393841	1	RERE;RERE	NM_012102;NM_001042681	5'UTR;5'UTR	N_Shelf	NA	NA	NA
cg04456238	0.00390625	-0.393835	11	WT1;WT1;WT1;WT1	NM_024425;NM_024426;NM_000378;NM_024424	Body;Body;Body;Body	S_Shore	NA	NA	NA
cg08548396	0.00390625	-0.393814	6	NA	NA	NA	Island	NA	NA	NA
cg12621203	0.00390625	-0.393799	1	TCEA3	NM_003196	Body	Island	NA	TRUE	NA
cg08239858	0.00390625	-0.393663	5	NA	NA	NA	Island	NA	NA	NA
cg17833476	0.0078125	-0.393579	5	TLX3	NM_021025	TSS200	Island	NA	NA	NA
cg09338032	0.00390625	-0.39356	12	NA	NA	NA	Island	NA	NA	NA
cg17282395	0.0078125	-0.393441	2	NA	NA	NA	S_Shore	NA	NA	NA
cg21907579	0.0078125	-0.39338	12	TBX5;TBX5;TBX5;TBX5	NM_080717;NM_000192;NM_000192;NM_080717	1stExon;1stExon;5'UTR;5'UTR	Island	NA	TRUE	NA
cg12453631	0.00390625	-0.39336	3	NA	NA	NA	Island	NA	NA	NA
cg01558931	0.0078125	-0.393308	5	NA	NA	NA	Island	NA	NA	Unclassified_Cell_type_specific
cg05369327	0.00390625	-0.393296	14	NA	NA	NA	Island	NA	NA	NA
cg02273398	0.0078125	-0.393231	6	NA	NA	NA	N_Shore	NA	NA	NA
cg18610423	0.00390625	-0.393119	6	FAM65B;FAM65B	NM_014722;NM_014722	1stExon;5'UTR	Island	DMR	NA	Promoter_Associated
cg07463541	0.00390625	-0.393021	5	PCDHA2;PCDHA1;PCDHA3;PCDHA3;PCDHA1	NM_018905;NM_031411;NM_031497;NM_018906;NM_018900	Body;Body;1stExon;1stExon;Body	Island	NA	NA	NonGene_Associated_Cell_type_specific
cg16670809	0.0117188	-0.392966	5	ADAMTS16	NM_139056	TSS1500	Island	NA	NA	NA
cg10552126	0.00390625	-0.392932	7	DPP6;DPP6;DPP6	NM_001936;NM_130797;NM_001039350	TSS1500;Body;Body	Island	NA	TRUE	NA
cg25203962	0.00390625	-0.392907	3	NA	NA	NA	Island	NA	TRUE	Unclassified_Cell_type_specific
cg16926102	0.00390625	-0.392841	10	NA	NA	NA	S_Shore	CDMR	TRUE	Unclassified_Cell_type_specific
cg12757011	0.00390625	-0.392803	2	TBR1	NM_006593	3'UTR	S_Shore	CDMR	NA	Unclassified_Cell_type_specific
cg22713900	0.00390625	-0.392778	15	LTK;LTK;LTK	NM_206961;NM_001135685;NM_002344	Body;Body;Body	Island	NA	NA	NA
cg11042561	0.00390625	-0.392774	9	NA	NA	NA	Island	NA	NA	Unclassified
cg05767421	0.00390625	-0.392713	8	MAL2	NM_052886	Body	Island	NA	TRUE	NA
cg05787556	0.00390625	-0.392686	5	TLX3	NM_021025	TSS1500	Island	NA	TRUE	NA
cg17101296	0.00390625	-0.392556	8	NA	NA	NA	Island	DMR	NA	NA
cg19677267	0.00390625	-0.392542	1	CD52;UBXN11	NM_001803;NM_145345	Body;TSS1500	NA	NA	NA	NA
cg06498267	0.0117188	-0.392493	5	HCN1	NM_021072	1stExon	Island	NA	NA	NA
cg23037403	0.0078125	-0.392409	5	ZNF454	NM_182594	TSS200	Island	NA	NA	NA
cg01229865	0.00390625	-0.392363	13	ATP11A;ATP11A	NM_015205;NM_032189	Body;Body	NA	NA	NA	Unclassified
cg16655791	0.0078125	-0.392252	6	NA	NA	NA	Island	NA	NA	NA
cg03074925	0.00390625	-0.392139	6	NA	NA	NA	N_Shore	NA	TRUE	NA
cg14375499	0.00390625	-0.39206	17	ALOX12	NM_000697	TSS200	Island	NA	TRUE	NA
cg27094244	0.00390625	-0.392057	11	SYT7	NM_004200	Body	Island	NA	NA	NA
cg02898293	0.00390625	-0.392055	20	VSX1;VSX1	NM_014588;NM_199425	Body;Body	Island	NA	NA	Unclassified_Cell_type_specific
cg08231710	0.00390625	-0.392051	1	MMP23A;MMP23B	NR_002946;NM_006983	TSS1500;TSS1500	Island	NA	TRUE	NA
cg25444386	0.00390625	-0.391921	4	KDR	NM_002253	Body	N_Shore	RDMR	NA	NA
cg26578923	0.0078125	-0.391846	6	GNMT	NM_018960	1stExon	Island	NA	NA	Unclassified_Cell_type_specific
cg05946694	0.0078125	-0.391773	6	NA	NA	NA	N_Shore	NA	NA	NA
cg00752195	0.00390625	-0.391743	4	NA	NA	NA	Island	NA	NA	Unclassified_Cell_type_specific
cg14304469	0.00390625	-0.391688	7	VSTM2A;VSTM2A	NM_182546;NM_182546	5'UTR;1stExon	S_Shore	DMR	TRUE	Unclassified_Cell_type_specific
cg08068240	0.00390625	-0.391656	11	LUZP2	NM_001009909	TSS200	Island	DMR	NA	NA
cg09440270	0.00390625	-0.391645	10	CYP26C1	NM_183374	TSS1500	Island	NA	NA	NA
cg06034933	0.00390625	-0.391632	1	HIST3H2A;HIST3H2BB	NM_033445;NM_175055	TSS200;TSS200	Island	NA	NA	Promoter_Associated
cg17204129	0.00390625	-0.39146	7	CFTR	NM_000492	TSS1500	NA	NA	NA	NA
cg15455864	0.0078125	-0.391459	19	SYMPK;RSPH6A	NM_004819;NM_030785	Body;TSS1500	S_Shore	NA	NA	Unclassified_Cell_type_specific
cg26996616	0.00390625	-0.391431	17	GAS7;GAS7;GAS7;GAS7	NM_201432;NM_001130831;NM_201433;NM_003644	Body;Body;Body;TSS200	NA	NA	NA	Unclassified_Cell_type_specific
cg17078116	0.00390625	-0.391425	8	NEFM;NEFM	NM_001105541;NM_005382	TSS200;1stExon	Island	NA	NA	Promoter_Associated_Cell_type_specific
cg04047221	0.00390625	-0.391419	13	SOX1;SOX1	NM_005986;NM_005986	1stExon;3'UTR	Island	CDMR	NA	Unclassified_Cell_type_specific
cg07673230	0.00390625	-0.391293	8	LAPTM4B	NM_018407	Body	S_Shore	RDMR	NA	Promoter_Associated
cg26120958	0.00390625	-0.391179	11	APBB1;APBB1	NM_001164;NM_145689	5'UTR;5'UTR	N_Shore	CDMR	NA	Promoter_Associated_Cell_type_specific
cg03005261	0.00390625	-0.391168	4	CCDC109B	NM_017918	TSS1500	Island	NA	NA	NA
cg21350115	0.00390625	-0.391098	2	CALCRL;CALCRL	NM_005795;NM_005795	1stExon;5'UTR	NA	NA	TRUE	NA
cg10741025	0.00390625	-0.391076	14	PAX9	NM_006194	Body	Island	DMR	TRUE	NA
cg23358886	0.00390625	-0.391037	1	RD3;RD3	NM_183059;NM_001164688	Body;Body	Island	NA	NA	NA
cg01382110	0.00390625	-0.391023	18	NA	NA	NA	Island	DMR	NA	NA
cg14147151	0.00390625	-0.390994	9	NACC2	NM_144653	5'UTR	S_Shelf	NA	NA	NA
cg00834536	0.00390625	-0.390895	16	ADCY9	NM_001116	3'UTR	N_Shore	NA	TRUE	Unclassified_Cell_type_specific
cg22095604	0.00390625	-0.390893	18	NOL4;NOL4	NM_003787;NM_003787	1stExon;5'UTR	Island	DMR	NA	NA
cg11991617	0.00390625	-0.390889	4	NA	NA	NA	NA	NA	TRUE	Unclassified_Cell_type_specific
cg11625005	0.00390625	-0.390848	5	TERT;TERT	NM_198253;NM_198255	TSS1500;TSS1500	Island	NA	NA	Unclassified_Cell_type_specific
cg18074184	0.00390625	-0.390777	4	SLC10A4	NM_152679	TSS1500	N_Shore	NA	NA	Unclassified_Cell_type_specific
cg01454215	0.0078125	-0.390763	2	UCN	NM_003353	3'UTR	Island	NA	TRUE	NA
cg07028396	0.00390625	-0.390675	10	NA	NA	NA	Island	NA	TRUE	NA
cg25027798	0.00390625	-0.390666	5	PCDHA7;PCDHA13;PCDHA12;PCDHA6;PCDHA10;PCDHA4;PCDHA11;PCDHA8;PCDHA1;PCDHA2;PCDHA6;PCDHA1;PCDHA9;PCDHA13;PCDHA5;PCDHA3;PCDHA10	NM_018910;NM_031865;NM_018903;NM_018909;NM_018901;NM_018907;NM_018902;NM_018911;NM_031411;NM_018905;NM_031849;NM_018900;NM_031857;NM_018904;NM_018908;NM_018906;NM_031860	Body;1stExon;Body;Body;Body;Body;Body;Body;Body;Body;Body;Body;Body;1stExon;Body;Body;Body	Island	NA	NA	NA
cg02593932	0.0078125	-0.39063	2	GALNT13	NM_052917	TSS200	N_Shore	NA	NA	NA
cg07477602	0.00390625	-0.390629	1	PPAP2B;PPAP2B	NM_177414;NM_003713	3'UTR;3'UTR	NA	NA	NA	NA
cg06368093	0.00390625	-0.390612	19	ZNF606	NM_025027	5'UTR	Island	DMR	NA	NA
cg00840332	0.0273438	-0.390519	7	LEP	NM_000230	TSS200	Island	NA	NA	NA
cg24109612	0.0078125	-0.390519	6	ID4	NM_001546	Body	Island	NA	NA	Unclassified_Cell_type_specific
cg26764019	0.0390625	-0.390508	19	NA	NA	NA	S_Shore	NA	NA	NA
cg04475027	0.00390625	-0.390453	12	TMEM132C	NM_001136103	Body	Island	NA	NA	NA
cg03724423	0.0273438	-0.390433	7	HOXA4	NM_002141	TSS1500	S_Shore	DMR	TRUE	Promoter_Associated
cg13836518	0.00390625	-0.3902	9	CORO2A;CORO2A	NM_052820;NM_003389	3'UTR;3'UTR	S_Shore	NA	NA	Unclassified
cg24469980	0.0078125	-0.390145	1	NA	NA	NA	Island	RDMR	NA	NA
cg21623671	0.00390625	-0.390088	5	ANXA6;ANXA6	NM_001155;NM_004033	5'UTR;5'UTR	N_Shore	NA	NA	Promoter_Associated
cg02849693	0.00390625	-0.390011	19	PRKCG	NM_002739	Body	Island	NA	NA	NA
cg24413842	0.00390625	-0.39001	7	GIMAP7	NM_153236	TSS200	NA	NA	NA	Unclassified_Cell_type_specific
cg04555966	0.0195312	-0.389984	7	GCK;GCK;GCK	NM_000162;NM_033508;NM_033507	Body;Body;Body	Island	NA	TRUE	Unclassified
cg05779990	0.00390625	-0.389982	3	C3orf27	NM_007354	5'UTR	NA	NA	NA	NA
cg12006284	0.00390625	-0.389973	11	WT1;WT1;WT1;WT1	NM_024425;NM_024426;NM_000378;NM_024424	Body;Body;Body;Body	Island	NA	NA	NA
cg26938597	0.0078125	-0.389895	18	NA	NA	NA	Island	NA	NA	NA
cg11003573	0.00390625	-0.389873	3	ZNF502;ZNF502;ZNF502;ZNF502	NM_001134441;NM_001134440;NM_001134442;NM_033210	TSS200;TSS200;TSS200;TSS200	Island	NA	NA	Promoter_Associated
cg06894334	0.00390625	-0.389841	4	NA	NA	NA	Island	NA	NA	Unclassified_Cell_type_specific
cg12355110	0.00390625	-0.389834	19	NA	NA	NA	Island	NA	NA	NA
cg18236477	0.00390625	-0.389775	13	ATP8A2	NM_016529	Body	Island	NA	NA	NA
cg05063999	0.00390625	-0.389636	3	NA	NA	NA	Island	NA	NA	NA
cg14480530	0.00390625	-0.389599	8	DENND3	NM_014957	Body	Island	NA	TRUE	Unclassified
cg13334650	0.00390625	-0.389582	11	APBB1;APBB1	NM_001164;NM_145689	5'UTR;5'UTR	Island	DMR	NA	Promoter_Associated_Cell_type_specific
cg19206146	0.00390625	-0.389569	6	NA	NA	NA	NA	NA	NA	NA
cg25614094	0.00390625	-0.389415	8	OPRK1	NM_000912	TSS200	Island	NA	NA	NA
cg14330189	0.00390625	-0.389378	6	NA	NA	NA	N_Shore	NA	NA	NA
cg09506473	0.00390625	-0.389357	8	PSKH2	NM_033126	TSS200	Island	NA	NA	NA
cg05603527	0.00390625	-0.38932	2	VAX2	NM_012476	Body	Island	RDMR	NA	NA
cg26925231	0.00390625	-0.389289	8	SGCZ	NM_139167	Body	Island	NA	NA	NA
cg15133351	0.0195312	-0.389285	2	EVX2	NM_001080458	TSS200	N_Shore	RDMR	NA	Unclassified_Cell_type_specific
cg23718606	0.00390625	-0.38924	6	PRSS16	NM_005865	Body	Island	NA	NA	NA
cg16085531	0.00390625	-0.389204	16	NA	NA	NA	Island	RDMR	NA	NA
cg07746943	0.00390625	-0.389185	3	CHL1	NM_006614	TSS200	Island	DMR	NA	NA
cg12850078	0.00390625	-0.389118	15	LOC254559	NR_015411	Body	Island	DMR	TRUE	Unclassified_Cell_type_specific
cg21534264	0.00390625	-0.389117	3	CADPS;CADPS;CADPS	NM_183393;NM_003716;NM_183394	TSS1500;TSS1500;TSS1500	S_Shore	NA	NA	NA
cg15845673	0.00390625	-0.389108	12	BCAT1	NM_005504	Body	N_Shelf	NA	NA	NA
cg26277754	0.00390625	-0.388892	5	NA	NA	NA	NA	NA	TRUE	NA
cg04895288	0.0195312	-0.388756	7	NA	NA	NA	Island	NA	TRUE	NA
cg03052301	0.0273438	-0.388663	11	WIT1	NR_023920	Body	N_Shore	NA	TRUE	NA
cg04684114	0.00390625	-0.388614	1	NA	NA	NA	Island	NA	NA	NA
cg06757585	0.00390625	-0.388605	5	PCDHGA4;PCDHGA1;PCDHGA6;PCDHGA5;PCDHGB1;PCDHGA3;PCDHGA2;PCDHGA6;PCDHGB2;PCDHGB3	NM_018917;NM_018912;NM_032086;NM_018918;NM_018922;NM_018916;NM_018915;NM_018919;NM_018923;NM_018924	Body;Body;TSS200;Body;Body;Body;Body;TSS200;Body;Body	N_Shore	NA	NA	NA
cg26356061	0.00390625	-0.388604	19	ZNF418	NM_133460	TSS1500	S_Shore	NA	NA	NA
cg18118685	0.00390625	-0.388537	2	GALNT13	NM_052917	5'UTR	Island	CDMR	NA	NA
cg18449964	0.0273438	-0.388442	18	ZADH2	NM_175907	Body	Island	NA	NA	Promoter_Associated_Cell_type_specific
cg00674365	0.0117188	-0.388319	19	ZNF471	NM_020813	TSS200	Island	DMR	NA	Unclassified_Cell_type_specific
cg08414570	0.00390625	-0.388299	9	NA	NA	NA	Island	NA	NA	NA
cg24644902	0.00390625	-0.38826	10	NA	NA	NA	NA	NA	NA	NA
cg15416877	0.00390625	-0.388222	6	NR2E1	NM_003269	Body	S_Shore	RDMR	NA	Unclassified_Cell_type_specific
cg01946451	0.00390625	-0.388149	1	NA	NA	NA	S_Shore	NA	NA	NA
cg17941572	0.00390625	-0.388138	1	NA	NA	NA	Island	NA	NA	Unclassified_Cell_type_specific
cg14189049	0.00390625	-0.387919	15	MIR9-3	NR_029692	TSS1500	N_Shore	NA	NA	NA
cg07504763	0.00390625	-0.387904	1	NA	NA	NA	NA	NA	TRUE	NA
cg23160016	0.0078125	-0.387896	4	GABRA2;GABRA2;GABRA2	NM_001114175;NM_000807;NM_000807	TSS1500;1stExon;5'UTR	Island	NA	NA	NA
cg06894134	0.00390625	-0.387872	6	NA	NA	NA	S_Shelf	NA	NA	NA
cg06275642	0.00390625	-0.387836	2	CNRIP1;CNRIP1	NM_015463;NM_001111101	Body;Body	N_Shore	NA	NA	NA
cg09907936	0.0078125	-0.387822	19	ZNF135;ZNF135;ZNF135;ZNF135;ZNF135	NM_001164527;NM_003436;NM_001164529;NM_007134;NM_001164530	TSS200;TSS200;TSS200;TSS200;TSS200	Island	NA	TRUE	Unclassified_Cell_type_specific
cg25308508	0.0195312	-0.387683	5	NA	NA	NA	Island	NA	TRUE	NA
cg10519368	0.00390625	-0.387647	5	PCDHA6;PCDHA2;PCDHA1;PCDHA9;PCDHA7;PCDHA1;PCDHA6;PCDHA10;PCDHA5;PCDHA3;PCDHA4;PCDHA10;PCDHA10;PCDHA8	NM_031849;NM_018905;NM_031411;NM_031857;NM_018910;NM_018900;NM_018909;NM_031860;NM_018908;NM_018906;NM_018907;NM_031859;NM_018901;NM_018911	Body;Body;Body;Body;Body;Body;Body;TSS200;Body;Body;Body;TSS200;TSS200;Body	N_Shore	NA	NA	NA
cg14016089	0.0078125	-0.387366	9	ZFP37	NM_003408	1stExon	Island	NA	NA	Promoter_Associated_Cell_type_specific
cg24645214	0.0078125	-0.387338	8	RGS20	NM_170587	Body	Island	DMR	NA	Unclassified_Cell_type_specific
cg01525538	0.00390625	-0.387298	1	DUSP5P	NR_002834	Body	Island	NA	NA	NA
cg02352240	0.00390625	-0.387292	16	NA	NA	NA	Island	NA	NA	NA
cg20884605	0.0117188	-0.387206	12	ALDH2	NM_000690	Body	S_Shore	NA	NA	Unclassified_Cell_type_specific
cg26675876	0.00390625	-0.387112	8	XKR6	NM_173683	TSS1500	Island	DMR	NA	Promoter_Associated
cg20974724	0.00390625	-0.387019	7	FEZF1;FEZF1	NM_001160264;NM_001024613	1stExon;1stExon	Island	DMR	NA	NA
cg05329578	0.00390625	-0.387002	9	NA	NA	NA	N_Shore	NA	NA	Unclassified
cg16956686	0.00390625	-0.386977	7	SDK1;SDK1	NR_027816;NM_152744	Body;Body	Island	NA	NA	NA
cg06268694	0.0117188	-0.386935	22	CELSR1	NM_014246	1stExon	Island	NA	NA	NA
cg21443659	0.0078125	-0.386909	2	NA	NA	NA	NA	NA	TRUE	NA
cg10640845	0.0078125	-0.386879	19	ONECUT3	NM_001080488	Body	Island	NA	NA	NA
cg16544169	0.00390625	-0.386841	8	NKX2-6	NM_001136271	TSS1500	Island	NA	NA	NA
cg14223293	0.00390625	-0.386816	5	NA	NA	NA	Island	NA	NA	NA
cg26955850	0.00390625	-0.386719	20	OXT	NM_000915	1stExon	Island	NA	NA	Unclassified_Cell_type_specific
cg26006870	0.00390625	-0.386691	8	NA	NA	NA	N_Shore	NA	NA	NA
cg22642777	0.0078125	-0.386687	5	PPP2R2B;PPP2R2B;PPP2R2B;PPP2R2B;PPP2R2B;PPP2R2B;PPP2R2B	NM_181674;NM_001127381;NM_181677;NM_181678;NM_181676;NM_181675;NM_004576	Body;Body;Body;5'UTR;Body;Body;Body	N_Shore	NA	NA	NA
cg13891768	0.00390625	-0.386663	4	NA	NA	NA	N_Shelf	RDMR	NA	NA
cg12636169	0.0078125	-0.386657	1	ESRRG	NM_001134285	5'UTR	N_Shore	RDMR	NA	NA
cg18273840	0.00390625	-0.38661	5	HCN1	NM_021072	Body	Island	NA	NA	NA
cg24213719	0.00390625	-0.386599	18	NA	NA	NA	Island	DMR	TRUE	NA
cg14817655	0.0117188	-0.386569	4	ZFP42	NM_174900	TSS200	Island	NA	NA	NA
cg23824376	0.00390625	-0.386526	4	ODZ3	NM_001080477	Body	Island	NA	NA	NA
cg20192747	0.00390625	-0.386405	18	NA	NA	NA	Island	NA	NA	NA
cg03865667	0.00390625	-0.386165	13	PCDH17	NM_001040429	TSS200	N_Shore	NA	NA	NA
cg19429051	0.00390625	-0.38616	5	NA	NA	NA	S_Shore	NA	TRUE	Unclassified_Cell_type_specific
cg09513990	0.00390625	-0.386057	6	NA	NA	NA	NA	NA	NA	NA
cg10074727	0.0078125	-0.386051	6	GCM2	NM_004752	TSS1500	Island	NA	NA	NA
cg12544191	0.00390625	-0.386003	5	NA	NA	NA	Island	RDMR	TRUE	Unclassified_Cell_type_specific
cg04513006	0.0195312	-0.385906	16	ESRP2	NM_024939	TSS200	Island	NA	NA	Unclassified_Cell_type_specific
cg16288089	0.00390625	-0.385797	7	TAC1;TAC1;TAC1;TAC1;TAC1;TAC1;TAC1;TAC1	NM_013996;NM_013998;NM_013996;NM_003182;NM_003182;NM_013998;NM_013997;NM_013997	5'UTR;1stExon;1stExon;1stExon;5'UTR;5'UTR;1stExon;5'UTR	Island	NA	NA	NA
cg08169827	0.00390625	-0.385713	1	NA	NA	NA	Island	NA	NA	NA
cg10201685	0.00390625	-0.385676	7	CAMK2B;CAMK2B;CAMK2B;CAMK2B;CAMK2B;CAMK2B;CAMK2B;CAMK2B	NM_172081;NM_172082;NM_172083;NM_172084;NM_172079;NM_001220;NM_172078;NM_172080	Body;Body;Body;Body;Body;Body;Body;Body	NA	NA	TRUE	NA
cg17453778	0.00390625	-0.385629	3	CASR;CASR	NM_000388;NM_000388	5'UTR;1stExon	N_Shore	NA	NA	NA
cg15504041	0.00390625	-0.385351	10	UROS	NM_000375	3'UTR	NA	NA	NA	NA
cg03640051	0.00390625	-0.385349	4	ATP8A1;ATP8A1	NM_001105529;NM_006095	Body;Body	N_Shore	NA	NA	NA
cg05036656	0.00390625	-0.385347	4	NA	NA	NA	Island	NA	TRUE	NA
cg00613752	0.00390625	-0.3853	6	GPR6;GPR6	NM_005284;NM_005284	1stExon;5'UTR	Island	NA	TRUE	NA
cg01688688	0.0078125	-0.38526	5	PCDHB18	NR_001281	Body	N_Shore	RDMR	NA	NA
cg16048568	0.0078125	-0.385252	15	NR2F2;NR2F2;NR2F2;NR2F2;MIR1469;NR2F2	NM_001145156;NM_021005;NM_001145155;NM_021005;NR_031715;NM_001145157	TSS1500;1stExon;Body;5'UTR;TSS1500;TSS1500	Island	NA	NA	NA
cg20941258	0.00390625	-0.385109	3	LRRC2;TDGF1	NM_024750;NM_003212	5'UTR;TSS1500	Island	NA	NA	NA
cg26345105	0.0078125	-0.385075	1	NA	NA	NA	S_Shore	NA	NA	NA
cg00017489	0.00390625	-0.385074	7	DPP6	NM_001039350	TSS1500	Island	RDMR	NA	NA
cg02992632	0.00390625	-0.384997	3	FGF12;FGF12	NM_004113;NM_004113	5'UTR;1stExon	NA	NA	TRUE	NA
cg18181607	0.00390625	-0.384966	5	NA	NA	NA	S_Shore	DMR	NA	NA
cg01851399	0.0078125	-0.384912	12	PKP2;PKP2	NM_001005242;NM_004572	TSS1500;TSS1500	S_Shore	NA	NA	Unclassified
cg12097222	0.0390625	-0.384862	8	EFHA2	NM_181723	1stExon	Island	NA	NA	Unclassified
cg21306240	0.00390625	-0.384852	1	EPHA10;EPHA10	NM_001099439;NM_173641	TSS200;TSS200	Island	NA	NA	NA
cg18609078	0.0078125	-0.38481	4	NA	NA	NA	S_Shore	NA	NA	NA
cg13535626	0.00390625	-0.384801	4	ZNF876P	NR_027481	TSS200	N_Shore	NA	NA	NA
cg16584393	0.00390625	-0.384779	18	ANKRD30B	NM_001145029	TSS1500	Island	NA	NA	NA
cg12982322	0.00390625	-0.384749	11	WT1;WT1;WT1;WT1	NM_024425;NM_024426;NM_000378;NM_024424	Body;Body;Body;Body	S_Shore	NA	NA	NA
cg01615704	0.00390625	-0.384729	2	MALL;MALL	NM_005434;NM_005434	5'UTR;1stExon	Island	NA	TRUE	NA
cg05622324	0.00390625	-0.384652	16	ZNF263	NM_005741	1stExon	S_Shore	NA	NA	NA
cg26844246	0.00390625	-0.384526	5	TLX3	NM_021025	TSS200	Island	NA	NA	NA
cg24813736	0.0078125	-0.384511	5	NA	NA	NA	Island	NA	NA	NA
cg14301190	0.00390625	-0.384452	16	PRSS36	NM_173502	Body	Island	NA	NA	NA
cg04836472	0.00390625	-0.384364	21	NA	NA	NA	Island	NA	NA	NA
cg15259986	0.00390625	-0.384331	2	FIGN	NM_018086	TSS200	N_Shore	CDMR	NA	NA
cg24079702	0.0273438	-0.384312	2	FHL2;FHL2;FHL2;FHL2	NM_001039492;NM_001450;NM_201557;NM_201555	TSS200;TSS200;5'UTR;TSS200	Island	NA	NA	Unclassified_Cell_type_specific
cg25734913	0.0078125	-0.384284	5	NA	NA	NA	Island	RDMR	NA	NA
cg16425038	0.00390625	-0.384283	14	REC8;REC8	NM_001048205;NM_005132	TSS200;TSS200	Island	NA	NA	Promoter_Associated
cg02064724	0.0195312	-0.384274	14	PNMA1	NM_006029	1stExon	N_Shore	NA	NA	Promoter_Associated
cg26151467	0.00390625	-0.384271	13	SOX1;SOX1	NM_005986;NM_005986	1stExon;3'UTR	S_Shore	NA	NA	NA
cg05457563	0.00390625	-0.384247	19	APC2	NM_005883	Body	Island	NA	TRUE	NA
cg04178787	0.00390625	-0.384218	2	NA	NA	NA	NA	NA	NA	NA
cg06497848	0.00390625	-0.384191	10	VAX1;VAX1	NM_199131;NM_001112704	Body;Body	Island	NA	NA	NA
cg13337731	0.00390625	-0.384098	7	MLXIPL;MLXIPL;MLXIPL;MLXIPL	NM_032952;NM_032953;NM_032951;NM_032954	Body;Body;Body;Body	NA	NA	TRUE	NA
cg25810938	0.00390625	-0.384048	2	ANKMY1;ANKMY1	NM_016552;NM_017844	5'UTR;5'UTR	Island	NA	NA	Promoter_Associated
cg17518215	0.00390625	-0.383957	2	NA	NA	NA	Island	NA	TRUE	NA
cg14875171	0.00390625	-0.383935	2	NRXN1;NRXN1;NRXN1;NRXN1	NM_004801;NM_138735;NM_138735;NM_001135659	Body;1stExon;5'UTR;Body	Island	NA	NA	NA
cg11743349	0.00390625	-0.383921	4	KCNIP4	NM_147182	TSS1500	Island	NA	NA	NA
cg05290058	0.0078125	-0.383903	11	KCNQ1DN	NR_024627	TSS1500	Island	NA	NA	NA
cg24613080	0.00390625	-0.383897	17	ACCN1	NM_001094	TSS1500	Island	NA	TRUE	NA
cg07006091	0.00390625	-0.383759	12	NA	NA	NA	Island	RDMR	NA	NA
cg20557595	0.00390625	-0.383737	14	NA	NA	NA	NA	NA	NA	NA
cg18541254	0.00390625	-0.383715	13	NA	NA	NA	N_Shore	NA	NA	NA
cg27122213	0.00390625	-0.383667	14	OTX2	NM_021728	5'UTR	Island	DMR	NA	NA
cg00711088	0.0078125	-0.383647	4	NA	NA	NA	Island	DMR	NA	NA
cg19632594	0.00390625	-0.383565	5	FBXL7	NM_012304	TSS1500	Island	DMR	NA	NA
cg20933297	0.00390625	-0.383547	11	NA	NA	NA	Island	NA	NA	NA
cg09670128	0.00390625	-0.383543	12	KRT7;KRT7	NM_005556;NM_005556	5'UTR;1stExon	Island	NA	NA	NA
cg01574481	0.00390625	-0.383451	14	REC8;REC8	NM_001048205;NM_005132	Body;Body	Island	NA	TRUE	NA
cg27641532	0.00390625	-0.383446	6	NA	NA	NA	S_Shore	RDMR	TRUE	NA
cg18161890	0.00390625	-0.383302	12	KRT72;KRT72;KRT72;KRT72;KRT72;KRT72	NM_001146226;NM_001146226;NM_080747;NM_080747;NM_001146225;NM_001146225	1stExon;5'UTR;1stExon;5'UTR;1stExon;5'UTR	Island	NA	NA	Unclassified_Cell_type_specific
cg14738170	0.0117188	-0.383241	5	PCDHGA4;PCDHGA2;PCDHGB2;PCDHGA5;PCDHGA1;PCDHGB1;PCDHGA5;PCDHGA3	NM_018917;NM_018915;NM_018923;NM_018918;NM_018912;NM_018922;NM_032054;NM_018916	Body;Body;Body;TSS200;Body;Body;TSS200;Body	N_Shore	RDMR	NA	NA
cg22187630	0.0078125	-0.383183	19	CACNA1A;CACNA1A	NM_001127222;NM_001127221	1stExon;1stExon	Island	NA	NA	NA
cg25784220	0.0195312	-0.383181	19	ZSCAN18;ZSCAN18;ZSCAN18;ZSCAN18;ZSCAN18;ZSCAN18;ZSCAN18	NM_001145543;NM_001145542;NM_001145544;NM_023926;NM_001145544;NM_001145543;NM_023926	1stExon;Body;5'UTR;1stExon;1stExon;5'UTR;5'UTR	Island	DMR	NA	Promoter_Associated
cg09068492	0.00390625	-0.383175	11	CALCA;CALCA;CALCA	NM_001033953;NM_001033952;NM_001741	5'UTR;5'UTR;5'UTR	Island	DMR	NA	NA
cg19519964	0.00390625	-0.38315	2	SGPP2	NM_152386	Body	Island	NA	NA	NA
cg06884401	0.0195312	-0.383094	4	FAM13A;FAM13A	NM_014883;NM_014883	1stExon;5'UTR	NA	NA	NA	NA
cg16845486	0.00390625	-0.383026	12	NELL2;NELL2;NELL2;NELL2;NELL2	NM_001145110;NM_001145107;NM_001145108;NM_001145109;NM_006159	Body;Body;1stExon;TSS200;Body	N_Shore	DMR	NA	NA
cg03308092	0.00390625	-0.383001	22	GAB4	NM_001037814	Body	Island	NA	NA	NA
cg07330169	0.00390625	-0.382992	5	PDE4D;PDE4D	NM_001165899;NM_001104631	Body;Body	NA	NA	TRUE	NA
cg24369728	0.0078125	-0.382916	10	NA	NA	NA	NA	NA	NA	NA
cg04131898	0.0195312	-0.382832	11	WIT1	NR_023920	Body	Island	NA	TRUE	NA
cg00332937	0.0078125	-0.382763	5	NA	NA	NA	Island	RDMR	NA	NA
cg25964728	0.00390625	-0.382751	3	TMEM22;TMEM22;TMEM22	NM_001097600;NM_025246;NM_001097599	5'UTR;5'UTR;5'UTR	S_Shore	NA	NA	Unclassified_Cell_type_specific
cg07316846	0.0078125	-0.382678	2	NA	NA	NA	S_Shore	RDMR	NA	NA
cg16108059	0.0195312	-0.382653	14	TSHR;TSHR;TSHR;TSHR;TSHR;TSHR	NM_001018036;NM_000369;NM_001142626;NM_001018036;NM_001142626;NM_000369	5'UTR;5'UTR;1stExon;1stExon;5'UTR;1stExon	S_Shore	RDMR	TRUE	Unclassified
cg20127191	0.00390625	-0.382633	19	NA	NA	NA	S_Shore	DMR	NA	NonGene_Associated
cg01162672	0.0195312	-0.38262	6	EYA4;EYA4;EYA4	NM_172105;NM_172103;NM_004100	TSS1500;TSS1500;TSS1500	Island	DMR	NA	NA
cg21248554	0.00390625	-0.382606	2	KRTCAP3;KRTCAP3	NM_001168364;NM_173853	TSS200;TSS200	Island	NA	NA	Promoter_Associated
cg15785868	0.00390625	-0.382593	12	C12orf34	NM_032829	5'UTR	Island	NA	NA	Unclassified
cg00893493	0.0195312	-0.382585	1	MCOLN3	NM_018298	5'UTR	N_Shore	NA	TRUE	NA
cg09250933	0.0078125	-0.38257	2	PAX8;PAX8;PAX8;PAX8;PAX8;LOC440839	NM_003466;NM_013951;NM_013953;NM_013992;NM_013952;NR_029399	Body;Body;Body;Body;Body;Body	Island	NA	NA	Unclassified_Cell_type_specific
cg10576280	0.0117188	-0.382521	10	PLEKHA1	NM_001001974	TSS1500	N_Shore	NA	NA	NA
cg08729686	0.0078125	-0.382342	15	IGF1R	NM_000875	Body	S_Shore	CDMR	NA	Promoter_Associated
cg20982735	0.0078125	-0.382304	8	PSKH2	NM_033126	TSS200	Island	NA	NA	NA
cg00683332	0.00390625	-0.382295	16	NA	NA	NA	Island	RDMR	NA	NA
cg18260397	0.0117188	-0.382278	5	C5orf4	NM_032385	TSS1500	NA	NA	TRUE	NA
cg06102602	0.00390625	-0.38221	12	NA	NA	NA	NA	NA	TRUE	NA
cg25440035	0.00390625	-0.382194	19	NA	NA	NA	Island	DMR	NA	NA
cg04562217	0.00390625	-0.382186	3	ROBO1	NM_002941	5'UTR	Island	NA	NA	NA
cg10752158	0.0117188	-0.382169	4	NA	NA	NA	N_Shelf	RDMR	NA	NA
cg09076337	0.0390625	-0.382147	14	TSHR;TSHR;TSHR;TSHR;TSHR;TSHR	NM_001018036;NM_000369;NM_001142626;NM_001018036;NM_001142626;NM_000369	5'UTR;5'UTR;1stExon;1stExon;5'UTR;1stExon	S_Shore	RDMR	TRUE	Unclassified
cg07281879	0.0078125	-0.382124	11	WIT1	NR_023920	Body	Island	NA	TRUE	NA
cg18556676	0.00390625	-0.381962	12	NA	NA	NA	Island	DMR	NA	Unclassified_Cell_type_specific
cg12782180	0.00390625	-0.381925	7	LEP	NM_000230	TSS1500	Island	NA	NA	NA
cg26781129	0.0078125	-0.381914	3	ZNF502;ZNF502;ZNF502;ZNF502	NM_001134441;NM_001134440;NM_001134442;NM_033210	TSS200;TSS200;TSS200;TSS200	N_Shore	NA	NA	Promoter_Associated
cg11260097	0.00390625	-0.381835	7	NA	NA	NA	Island	NA	NA	NA
cg02811232	0.0273438	-0.381701	18	NA	NA	NA	S_Shore	NA	NA	NA
cg02801786	0.0078125	-0.381661	12	NA	NA	NA	Island	NA	NA	NA
cg09737314	0.0078125	-0.38163	17	ALOX12	NM_000697	TSS200	Island	NA	TRUE	NA
cg02990869	0.0078125	-0.381617	4	MARCH1	NM_001166373	TSS1500	Island	NA	NA	NA
cg14189571	0.00390625	-0.381491	4	ZFP42;ZFP42	NM_174900;NM_174900	1stExon;5'UTR	S_Shore	NA	NA	NA
cg09333631	0.00390625	-0.381452	3	KIF15;KIAA1143	NM_020242;NM_020696	TSS1500;Body	N_Shore	NA	NA	NA
cg09022607	0.00390625	-0.381386	10	TCF7L2;TCF7L2;TCF7L2;TCF7L2;TCF7L2;TCF7L2	NM_001146284;NM_001146285;NM_030756;NM_001146274;NM_001146286;NM_001146283	Body;Body;Body;Body;Body;Body	S_Shore	NA	NA	NA
cg26379859	0.00390625	-0.381352	11	NA	NA	NA	Island	DMR	NA	Unclassified_Cell_type_specific
cg01518607	0.00390625	-0.381305	6	NA	NA	NA	NA	NA	NA	NA
cg09424759	0.0078125	-0.381253	1	SLC35F3;SLC35F3	NM_173508;NM_173508	1stExon;5'UTR	Island	DMR	NA	Unclassified_Cell_type_specific
cg10643691	0.00390625	-0.38119	8	NA	NA	NA	NA	NA	TRUE	NA
cg16068833	0.00390625	-0.381187	1	UBXN11;CD52	NM_145345;NM_001803	5'UTR;1stExon	NA	NA	TRUE	Unclassified
cg01253160	0.0273438	-0.38115	11	ROBO3	NM_022370	Body	S_Shore	NA	NA	Unclassified
cg17677030	0.00390625	-0.381115	2	NRXN1;NRXN1;NRXN1	NM_004801;NM_001135659;NM_138735	Body;Body;TSS200	S_Shore	NA	NA	NA
cg00991875	0.00390625	-0.380946	6	NA	NA	NA	Island	NA	NA	NA
cg08681855	0.00390625	-0.380874	19	ZNF578	NM_001099694	5'UTR	Island	NA	NA	Promoter_Associated
cg10608596	0.00390625	-0.380833	19	ZNF833	NR_028594	Body	Island	NA	NA	NA
cg03678062	0.00390625	-0.380799	6	ZC3H12D	NM_207360	Body	Island	NA	TRUE	Unclassified
cg06582394	0.00390625	-0.380788	3	CASR;CASR	NM_000388;NM_000388	5'UTR;1stExon	N_Shore	DMR	NA	NA
cg16294013	0.00390625	-0.380771	1	PDE4B;PDE4B	NM_001037341;NM_002600	TSS200;TSS1500	N_Shore	NA	NA	NA
cg18652346	0.00390625	-0.380731	6	NA	NA	NA	NA	NA	TRUE	NA
cg05872306	0.00390625	-0.380711	14	FOXG1	NM_005249	1stExon	N_Shore	NA	NA	NA
cg02069715	0.0078125	-0.380602	15	GABRG3	NM_033223	TSS1500	Island	NA	NA	NA
cg19623624	0.00390625	-0.380581	10	LOC619207	NR_002934	Body	Island	NA	NA	NA
cg19889626	0.00390625	-0.380532	8	NA	NA	NA	Island	NA	NA	NA
cg00812833	0.00390625	-0.380365	1	PLD5	NM_152666	5'UTR	Island	NA	NA	NA
cg22316614	0.00390625	-0.380283	17	NA	NA	NA	NA	NA	NA	NA
cg11604182	0.00390625	-0.380279	5	NA	NA	NA	Island	NA	NA	Unclassified_Cell_type_specific
cg05502701	0.00390625	-0.38027	3	PDZRN3	NM_015009	TSS200	Island	NA	NA	NA
cg02017534	0.00390625	-0.380262	13	SIAH3	NM_198849	TSS200	NA	CDMR	TRUE	NA
cg15104158	0.00390625	-0.380112	3	FGF12	NM_004113	TSS200	NA	NA	TRUE	NA
cg14319235	0.00390625	-0.380083	1	ELTD1	NM_022159	Body	Island	NA	TRUE	NA
cg21318213	0.0078125	-0.379979	15	NR2F2;NR2F2;NR2F2;MIR1469;NR2F2	NM_001145156;NM_021005;NM_001145155;NR_031715;NM_001145157	TSS1500;1stExon;Body;TSS1500;TSS1500	Island	NA	NA	NA
cg25952581	0.0078125	-0.379962	7	HOXA4	NM_002141	TSS1500	S_Shore	DMR	TRUE	Promoter_Associated
cg02147681	0.00390625	-0.379895	17	RAI1	NM_030665	5'UTR	Island	NA	TRUE	NA
cg07539798	0.00390625	-0.379867	5	PCDHGA4;PCDHGA11;PCDHGA11;PCDHGA9;PCDHGA1;PCDHGB1;PCDHGB6;PCDHGA12;PCDHGB3;PCDHGB7;PCDHGA6;PCDHGA8;PCDHGA10;PCDHGA12;PCDHGA5;PCDHGB4;PCDHGA3;PCDHGA2;PCDHGA7;PCDHGB2;PCDHGB5	NM_018917;NM_032092;NM_018914;NM_018921;NM_018912;NM_018922;NM_018926;NM_032094;NM_018924;NM_018927;NM_018919;NM_032088;NM_018913;NM_003735;NM_018918;NM_003736;NM_018916;NM_018915;NM_018920;NM_018923;NM_018925	Body;Body;Body;Body;Body;Body;Body;1stExon;Body;Body;Body;Body;Body;1stExon;Body;Body;Body;Body;Body;Body;Body	Island	NA	NA	NA
cg12478384	0.00390625	-0.379811	3	ADAMTS9	NM_182920	Body	Island	DMR	NA	NA
cg07962143	0.0078125	-0.379759	19	NA	NA	NA	Island	NA	NA	NA
cg16232126	0.0117188	-0.379739	2	SLC5A7;SLC5A7	NM_021815;NM_021815	1stExon;5'UTR	Island	NA	NA	NA
cg14161821	0.00390625	-0.37972	9	KDM4C;KDM4C;KDM4C;KDM4C	NM_015061;NM_001146694;NM_001146695;NM_001146696	Body;Body;Body;Body	NA	NA	TRUE	NA
cg10746542	0.00390625	-0.379638	14	SSTR1	NM_001049	Body	Island	NA	NA	Unclassified_Cell_type_specific
cg05929019	0.0078125	-0.379629	1	LAMC2;LAMC2	NM_018891;NM_005562	TSS200;TSS200	NA	NA	NA	NA
cg03670393	0.00390625	-0.379578	4	NA	NA	NA	Island	NA	TRUE	NA
cg21117330	0.00390625	-0.379473	5	PCDHGA4;PCDHGA6;PCDHGA1;PCDHGA5;PCDHGB1;PCDHGB4;PCDHGA3;PCDHGA8;PCDHGA2;PCDHGA8;PCDHGA7;PCDHGB2;PCDHGA8;PCDHGA8;PCDHGB3	NM_018917;NM_018919;NM_018912;NM_018918;NM_018922;NM_003736;NM_018916;NM_014004;NM_018915;NM_014004;NM_018920;NM_018923;NM_032088;NM_032088;NM_018924	Body;Body;Body;Body;Body;Body;Body;5'UTR;Body;1stExon;Body;Body;5'UTR;1stExon;Body	N_Shore	RDMR	NA	Unclassified_Cell_type_specific
cg01695643	0.00390625	-0.379455	14	GSC	NM_173849	TSS1500	N_Shore	CDMR	TRUE	NA
cg22954449	0.00390625	-0.379439	5	ADAMTS16	NM_139056	TSS1500	Island	DMR	NA	Unclassified_Cell_type_specific
cg13272546	0.00390625	-0.379411	17	SEZ6;SEZ6	NM_001098635;NM_178860	Body;Body	Island	NA	TRUE	NA
cg12965599	0.0078125	-0.379327	3	ZIC1	NM_003412	TSS1500	N_Shore	RDMR	NA	NA
cg04154138	0.00390625	-0.379326	19	ZNF677	NM_182609	TSS1500	S_Shore	NA	NA	Promoter_Associated_Cell_type_specific
cg23996071	0.00390625	-0.379307	1	HOOK1	NM_015888	1stExon	Island	NA	NA	Unclassified
cg10111115	0.00390625	-0.379302	3	PDZRN3	NM_015009	TSS200	Island	NA	NA	NA
cg21718267	0.00390625	-0.37928	12	NA	NA	NA	Island	NA	NA	NA
cg08667128	0.0117188	-0.379185	17	MIR193A	NR_029710	TSS200	Island	NA	NA	NA
cg02592062	0.00390625	-0.379105	19	HOMER3;HOMER3;HOMER3;HOMER3;HOMER3	NR_027297;NM_004838;NM_001145722;NM_001145721;NM_001145724	Body;Body;Body;Body;Body	S_Shore	NA	TRUE	Unclassified
cg01664864	0.00390625	-0.37907	14	DIO3;MIR1247	NM_001362;NR_031649	TSS200;TSS1500	Island	NA	NA	NA
cg19904058	0.00390625	-0.379055	10	LOC619207	NR_002934	Body	Island	NA	NA	NA
cg22616881	0.0117188	-0.379018	7	DLX6AS	NR_015448	Body	N_Shelf	NA	NA	NA
cg12892506	0.00390625	-0.378915	3	ZIC4;ZIC4;ZIC4	NM_001168378;NM_032153;NM_001168379	Body;Body;Body	Island	RDMR	TRUE	NA
cg09810089	0.00390625	-0.378898	1	RD3;RD3	NM_183059;NM_001164688	Body;Body	Island	NA	NA	NA
cg27664085	0.0195312	-0.378879	15	NA	NA	NA	NA	NA	NA	Unclassified
cg14959729	0.00390625	-0.37887	6	T	NM_003181	Body	Island	NA	NA	NA
cg23420260	0.0195312	-0.378866	2	HOXD1	NM_024501	TSS200	Island	NA	TRUE	Unclassified_Cell_type_specific
cg06482428	0.0117188	-0.378834	4	KCNIP4	NM_147182	5'UTR	Island	DMR	NA	NA
cg26014036	0.00390625	-0.378583	3	ZIC4;ZIC4;ZIC4	NM_001168378;NM_032153;NM_001168379	Body;Body;Body	N_Shore	NA	NA	NA
cg10804656	0.00390625	-0.378508	10	NA	NA	NA	Island	NA	TRUE	NA
cg23635599	0.0117188	-0.378501	19	CBLC;CBLC	NM_012116;NM_001130852	TSS200;TSS200	N_Shore	NA	NA	NA
cg25480418	0.00390625	-0.378493	2	NA	NA	NA	Island	NA	NA	NA
cg14334441	0.00390625	-0.378479	6	NA	NA	NA	NA	NA	NA	NA
cg10239388	0.00390625	-0.378471	7	WBSCR17	NM_022479	TSS1500	Island	NA	NA	NA
cg13948082	0.0078125	-0.378468	2	CYP26B1	NM_019885	Body	Island	CDMR	NA	NA
cg19505136	0.00390625	-0.378296	3	CHL1	NM_006614	5'UTR	Island	NA	NA	NA
cg19426522	0.00390625	-0.378287	3	NA	NA	NA	S_Shore	NA	NA	NA
cg14676529	0.00390625	-0.378195	5	PCDHA6;PCDHA2;PCDHA1;PCDHA9;PCDHA7;PCDHA1;PCDHA6;PCDHA10;PCDHA5;PCDHA3;PCDHA4;PCDHA10;PCDHA10;PCDHA8	NM_031849;NM_018905;NM_031411;NM_031857;NM_018910;NM_018900;NM_018909;NM_031860;NM_018908;NM_018906;NM_018907;NM_031859;NM_018901;NM_018911	Body;Body;Body;Body;Body;Body;Body;TSS200;Body;Body;Body;TSS200;TSS200;Body	N_Shore	NA	NA	NA
cg17107893	0.00390625	-0.378142	19	NA	NA	NA	Island	NA	NA	NA
cg25092681	0.0117188	-0.378106	5	MARCH11	NM_001102562	TSS200	Island	NA	NA	NA
cg04902302	0.00390625	-0.378092	2	NA	NA	NA	Island	NA	TRUE	Unclassified_Cell_type_specific
cg00907283	0.00390625	-0.378076	22	NA	NA	NA	Island	NA	NA	Promoter_Associated
cg01899797	0.0078125	-0.377922	1	DAB1	NM_021080	5'UTR	Island	NA	NA	NA
cg18414021	0.00390625	-0.377863	14	CCDC85C	NM_001144995	1stExon	Island	DMR	NA	NA
cg17632937	0.0078125	-0.377804	22	HORMAD2	NM_152510	TSS200	Island	NA	NA	NA
cg03450844	0.00390625	-0.377734	7	GIMAP1	NM_130759	Body	N_Shore	NA	NA	NA
cg06226256	0.0078125	-0.377643	2	NA	NA	NA	S_Shore	NA	NA	Promoter_Associated
cg05237641	0.00390625	-0.377619	10	ADAM12;ADAM12	NM_021641;NM_003474	TSS200;TSS200	Island	NA	NA	NA
cg09860781	0.00390625	-0.377618	8	NPM2;NPM2	NM_182795;NM_182795	1stExon;5'UTR	Island	NA	TRUE	Unclassified_Cell_type_specific
cg26981309	0.0078125	-0.377566	6	MCHR2;MCHR2;MCHR2	NM_001040179;NM_001040179;NM_032503	1stExon;5'UTR;5'UTR	Island	NA	TRUE	NA
cg06641153	0.00390625	-0.377562	18	ST8SIA3	NM_015879	Body	S_Shore	NA	NA	NA
cg14298200	0.00390625	-0.377507	8	NA	NA	NA	Island	RDMR	TRUE	NA
cg04387347	0.00390625	-0.377405	16	ZFPM1	NM_153813	Body	Island	NA	NA	Promoter_Associated_Cell_type_specific
cg01236132	0.00390625	-0.37734	13	SOX1;SOX1	NM_005986;NM_005986	1stExon;3'UTR	Island	CDMR	NA	Unclassified_Cell_type_specific
cg18789918	0.00390625	-0.377324	13	SLITRK1;SLITRK1	NM_052910;NM_052910	3'UTR;1stExon	N_Shore	NA	NA	NA
cg05678749	0.00390625	-0.377318	15	GABRG3	NM_033223	Body	Island	NA	NA	NA
cg15805104	0.0078125	-0.377306	19	ZNF667;ZNF667	NR_030740;NM_022103	TSS200;TSS200	Island	NA	NA	NonGene_Associated_Cell_type_specific
cg24169822	0.0078125	-0.377269	7	HOXA4	NM_002141	TSS1500	S_Shore	NA	TRUE	Promoter_Associated
cg08833577	0.00390625	-0.377203	10	VAX1;VAX1	NM_199131;NM_001112704	TSS1500;TSS1500	Island	DMR	NA	Unclassified_Cell_type_specific
cg00578032	0.00390625	-0.377202	19	NA	NA	NA	Island	NA	TRUE	NA
cg19019537	0.00390625	-0.377188	8	C8orf42	NM_175075	TSS1500	Island	DMR	NA	NA
cg12134633	0.00390625	-0.377153	15	SCG5;SCG5	NM_001144757;NM_003020	5'UTR;5'UTR	NA	DMR	TRUE	NA
cg23683588	0.00390625	-0.377091	14	PAX9	NM_006194	Body	Island	NA	NA	NA
cg08476595	0.00390625	-0.377014	9	LOC169834	NM_001101338	TSS200	Island	NA	TRUE	Unclassified_Cell_type_specific
cg21591742	0.00390625	-0.377006	2	HOXD10	NM_002148	TSS1500	Island	NA	NA	Unclassified_Cell_type_specific
cg10234998	0.0078125	-0.376974	6	GABBR1;GABBR1	NM_001470;NM_021904	TSS1500;TSS1500	S_Shore	NA	NA	NA
cg11499681	0.00390625	-0.376899	17	DNAH9	NM_001372	TSS200	Island	NA	NA	NA
cg03611868	0.00390625	-0.376837	10	NA	NA	NA	Island	NA	TRUE	Unclassified_Cell_type_specific
cg10767665	0.00390625	-0.37675	19	KCNN4	NM_002250	Body	S_Shore	NA	TRUE	Gene_Associated
cg00273449	0.00390625	-0.376655	2	C2orf65	NM_138804	TSS200	Island	NA	NA	NA
cg00220294	0.00390625	-0.3766	16	NA	NA	NA	Island	RDMR	NA	NA
cg10523105	0.0273438	-0.376548	14	PNMA1;PNMA1	NM_006029;NM_006029	1stExon;3'UTR	N_Shore	RDMR	NA	Promoter_Associated
cg09578475	0.00390625	-0.376539	19	ZNF177	NM_003451	TSS200	Island	NA	NA	NA
cg22454769	0.0195312	-0.376365	2	FHL2;FHL2;FHL2;FHL2	NM_001039492;NM_001450;NM_201557;NM_201555	TSS200;TSS200;5'UTR;TSS200	Island	NA	NA	Unclassified_Cell_type_specific
cg23085662	0.00390625	-0.376303	18	NA	NA	NA	Island	NA	NA	NA
cg03775422	0.0078125	-0.376295	7	VSTM2A;VSTM2A	NM_182546;NM_182546	5'UTR;1stExon	S_Shore	DMR	NA	NA
cg00754604	0.00390625	-0.376248	2	RBMS1;RBMS1	NM_002897;NM_016836	Body;Body	NA	NA	TRUE	NA
cg16822474	0.00390625	-0.376239	8	NA	NA	NA	Island	NA	NA	Promoter_Associated
cg24414325	0.00390625	-0.376227	12	IKZF4	NM_022465	TSS1500	NA	NA	NA	NA
cg00929635	0.00390625	-0.376219	20	DBNDD2;DBNDD2;DBNDD2;DBNDD2;SYS1-DBNDD2;DBNDD2;DBNDD2	NM_001048224;NM_001048222;NM_001048225;NM_001048226;NR_003189;NM_001048221;NM_001048223	5'UTR;5'UTR;TSS1500;TSS1500;Body;5'UTR;5'UTR	Island	NA	NA	NA
cg06883126	0.00390625	-0.376214	5	NA	NA	NA	NA	NA	NA	NA
cg25763393	0.0078125	-0.376059	19	ZNF578;ZNF578	NM_001099694;NM_001099694	1stExon;5'UTR	Island	NA	NA	Promoter_Associated
cg15849098	0.00390625	-0.376052	7	GIMAP7	NM_153236	TSS200	NA	NA	NA	Unclassified_Cell_type_specific
cg00929523	0.0078125	-0.37601	1	NA	NA	NA	Island	NA	NA	NA
cg18044383	0.00390625	-0.376007	18	NA	NA	NA	Island	NA	NA	NA
cg21961487	0.0078125	-0.375937	12	RFX4	NM_213594	Body	Island	NA	TRUE	NA
cg18525486	0.0078125	-0.375765	3	FEZF2	NM_018008	Body	Island	NA	NA	NA
cg07150062	0.0117188	-0.375756	14	ASPG	NM_001080464	TSS200	Island	DMR	NA	Unclassified_Cell_type_specific
cg06751243	0.0078125	-0.375723	20	NA	NA	NA	Island	DMR	NA	NA
cg08814800	0.00390625	-0.375599	4	NA	NA	NA	Island	NA	NA	NA
cg11857704	0.00390625	-0.37554	2	NA	NA	NA	Island	NA	NA	NA
cg24896649	0.0390625	-0.375527	4	ZFP42	NM_174900	TSS200	Island	NA	NA	NA
cg11100804	0.00390625	-0.375506	5	PCDHGA4;PCDHGA6;PCDHGA1;PCDHGA8;PCDHGA5;PCDHGB1;PCDHGB4;PCDHGA3;PCDHGA2;PCDHGA9;PCDHGA7;PCDHGB2;PCDHGB5;PCDHGA9;PCDHGB3	NM_018917;NM_018919;NM_018912;NM_032088;NM_018918;NM_018922;NM_003736;NM_018916;NM_018915;NM_032089;NM_018920;NM_018923;NM_018925;NM_018921;NM_018924	Body;Body;Body;Body;Body;Body;Body;Body;Body;1stExon;Body;Body;Body;1stExon;Body	S_Shelf	NA	NA	NA
cg12111714	0.00390625	-0.375482	13	ATP8A2	NM_016529	Body	Island	NA	NA	NA
cg06881093	0.00390625	-0.375469	2	PAX8;PAX8;PAX8;PAX8;LOC440839;PAX8	NM_013992;NM_013952;NM_013953;NM_003466;NR_029399;NM_013951	5'UTR;5'UTR;5'UTR;5'UTR;Body;5'UTR	Island	NA	NA	Unclassified_Cell_type_specific
cg02523640	0.00390625	-0.375414	10	FOXI2	NM_207426	TSS1500	Island	NA	NA	NA
cg13358636	0.0078125	-0.375379	2	CNTNAP5	NM_130773	TSS1500	Island	NA	NA	NA
cg16376108	0.0078125	-0.375339	16	IRX5	NM_005853	Body	Island	NA	NA	NA
cg00368636	0.00390625	-0.375294	7	NA	NA	NA	Island	DMR	NA	Unclassified_Cell_type_specific
cg03562414	0.0195312	-0.375232	19	ZNF577;ZNF577;ZNF577	NR_024181;NM_001135590;NM_032679	Body;5'UTR;5'UTR	Island	NA	NA	NA
cg26841013	0.00390625	-0.375232	1	WNT3A	NM_033131	3'UTR	S_Shore	DMR	TRUE	Promoter_Associated
cg17399283	0.0078125	-0.375224	5	TSLP	NM_033035	TSS1500	N_Shelf	NA	NA	Unclassified_Cell_type_specific
cg11893763	0.00390625	-0.375215	10	GPR26	NM_153442	TSS200	Island	NA	TRUE	NA
cg16259229	0.00390625	-0.3752	5	NA	NA	NA	NA	NA	NA	NA
cg07547549	0.00390625	-0.37516	20	SLC12A5;SLC12A5	NM_020708;NM_001134771	Body;Body	Island	NA	NA	Unclassified_Cell_type_specific
cg24590788	0.00390625	-0.375067	13	NA	NA	NA	Island	DMR	TRUE	NA
cg19585597	0.00390625	-0.375028	5	LOC134466	NR_026867	TSS200	Island	NA	NA	NA
cg04518342	0.0117188	-0.375026	5	PDLIM4;PDLIM4	NM_001131027;NM_003687	TSS1500;TSS1500	Island	NA	NA	NA
cg26667946	0.0273438	-0.374865	13	SIAH3	NM_198849	TSS200	NA	CDMR	TRUE	NA
cg17295225	0.00390625	-0.374794	6	OLIG3	NM_175747	1stExon	Island	NA	TRUE	Unclassified_Cell_type_specific
cg12848065	0.00390625	-0.37478	2	LOC200726	NM_001102659	5'UTR	S_Shore	NA	NA	Unclassified_Cell_type_specific
cg20386316	0.0117188	-0.374721	8	NA	NA	NA	S_Shore	CDMR	NA	NA
cg27179622	0.00390625	-0.374678	1	LEFTY2	NM_003240	Body	Island	NA	NA	NA
cg01763290	0.0273438	-0.374615	17	NA	NA	NA	N_Shelf	NA	NA	NA
cg01184975	0.0195312	-0.374578	12	NA	NA	NA	Island	NA	TRUE	Unclassified
cg22088248	0.00390625	-0.374468	18	ZADH2	NM_175907	Body	S_Shore	CDMR	NA	Promoter_Associated_Cell_type_specific
cg21186708	0.00390625	-0.374456	13	NA	NA	NA	N_Shore	NA	NA	NA
cg04317399	0.0117188	-0.374383	7	HOXA4	NM_002141	1stExon	Island	NA	TRUE	Promoter_Associated
cg03502002	0.0078125	-0.374259	18	GALR1;GALR1	NM_001480;NM_001480	1stExon;5'UTR	Island	DMR	TRUE	Unclassified_Cell_type_specific
cg16065021	0.00390625	-0.374133	12	NA	NA	NA	Island	NA	NA	NA
cg25539045	0.00390625	-0.374131	10	FOXI2	NM_207426	TSS1500	Island	DMR	NA	NA
cg05620980	0.00390625	-0.37413	7	NA	NA	NA	Island	NA	NA	NA
cg08102508	0.00390625	-0.374121	3	IQSEC1	NM_001134382	TSS1500	Island	DMR	TRUE	Unclassified
cg01682111	0.00390625	-0.37408	16	UNKL	NM_023076	TSS1500	Island	NA	NA	Promoter_Associated
cg19268017	0.0078125	-0.374029	7	AUTS2;AUTS2	NM_015570;NM_001127231	Body;Body	Island	NA	NA	NA
cg12337525	0.0117188	-0.373868	4	NA	NA	NA	N_Shelf	RDMR	NA	NA
cg19897071	0.00390625	-0.373763	5	UGT3A1;UGT3A1	NM_152404;NM_152404	5'UTR;1stExon	NA	NA	TRUE	NA
cg11898486	0.0078125	-0.373747	19	LYPD5;LYPD5	NM_182573;NM_182573	5'UTR;1stExon	Island	DMR	NA	NA
cg19922137	0.00390625	-0.373733	1	SYT14;SYT14;SYT14;SYT14;SYT14;SYT14;SYT14;SYT14;SYT14;SYT14	NM_001146262;NM_001146264;NM_153262;NR_027459;NR_027458;NM_001146262;NM_153262;NM_001146261;NM_001146261;NM_001146264	1stExon;5'UTR;1stExon;Body;Body;5'UTR;5'UTR;1stExon;5'UTR;1stExon	Island	NA	NA	NA
cg13122377	0.0117188	-0.37372	19	NA	NA	NA	Island	NA	NA	Promoter_Associated
cg13393782	0.00390625	-0.3737	1	PRDM16;PRDM16	NM_022114;NM_199454	Body;Body	N_Shelf	NA	NA	Unclassified_Cell_type_specific
cg20055426	0.00390625	-0.373683	12	NA	NA	NA	Island	NA	TRUE	NA
cg15798385	0.0078125	-0.373621	7	EVX1	NM_001989	TSS1500	N_Shore	RDMR	NA	NA
cg23290344	0.00390625	-0.373607	8	NEFM;NEFM	NM_001105541;NM_005382	TSS1500;1stExon	Island	NA	NA	NA
cg05208605	0.0078125	-0.373578	11	NA	NA	NA	Island	NA	TRUE	NA
cg05376267	0.00390625	-0.373527	1	LEFTY1	NM_020997	Body	Island	NA	NA	NA
cg06391468	0.00390625	-0.37348	17	SOX9;SOX9	NM_000346;NM_000346	5'UTR;1stExon	Island	NA	NA	NA
cg16882450	0.00390625	-0.373405	7	NA	NA	NA	NA	NA	TRUE	NA
cg19942495	0.00390625	-0.373402	17	ACCN1	NM_001094	TSS1500	Island	NA	TRUE	NA
cg20065768	0.0195312	-0.373293	16	NA	NA	NA	Island	NA	NA	Unclassified_Cell_type_specific
cg04305399	0.00390625	-0.373251	17	NA	NA	NA	Island	NA	TRUE	NA
cg01137955	0.0078125	-0.373114	16	CASKIN1	NM_020764	Body	Island	NA	NA	Unclassified_Cell_type_specific
cg17457637	0.0195312	-0.373059	7	HOXA4	NM_002141	TSS1500	S_Shore	NA	TRUE	Promoter_Associated
cg06086731	0.00390625	-0.373037	1	NA	NA	NA	Island	NA	NA	NA
cg26516532	0.00390625	-0.373037	1	NA	NA	NA	Island	NA	NA	NA
cg18892212	0.00390625	-0.372957	16	SLC5A2	NM_003041	Body	Island	NA	NA	NA
cg03062252	0.00390625	-0.372913	6	MDGA1	NM_153487	Body	Island	NA	NA	Unclassified_Cell_type_specific
cg16524733	0.0078125	-0.37282	11	TAGLN;TAGLN;TAGLN;TAGLN	NM_001001522;NM_003186;NM_003186;NM_001001522	5'UTR;1stExon;5'UTR;1stExon	NA	NA	NA	NA
cg09670535	0.0078125	-0.372744	1	PAX7;PAX7;PAX7	NM_013945;NM_002584;NM_001135254	Body;Body;Body	Island	NA	NA	Unclassified_Cell_type_specific
cg16601569	0.0078125	-0.372724	19	ZNF528	NM_032423	5'UTR	S_Shore	NA	NA	NA
cg16790847	0.00390625	-0.372692	3	ZIC4;ZIC4;ZIC4	NM_032153;NM_001168378;NM_001168379	5'UTR;TSS1500;TSS200	N_Shelf	NA	NA	NA
cg15900248	0.00390625	-0.372642	1	HOOK1	NM_015888	1stExon	Island	NA	NA	Unclassified
cg04637478	0.00390625	-0.372598	5	PCDHGA4;PCDHGA1;PCDHGA6;PCDHGA5;PCDHGB1;PCDHGA3;PCDHGA6;PCDHGA2;PCDHGB2;PCDHGB3	NM_018917;NM_018912;NM_018919;NM_018918;NM_018922;NM_018916;NM_032086;NM_018915;NM_018923;NM_018924	Body;Body;1stExon;Body;Body;Body;1stExon;Body;Body;Body	Island	NA	NA	NA
cg14430141	0.0195312	-0.372479	1	TNR	NM_003285	5'UTR	Island	NA	NA	NA
cg02662277	0.00390625	-0.372463	10	PHYHIPL;PHYHIPL;PHYHIPL	NM_032439;NM_001143774;NM_032439	5'UTR;TSS1500;1stExon	Island	NA	TRUE	NA
cg15581269	0.00390625	-0.372453	2	NA	NA	NA	Island	DMR	TRUE	Unclassified
cg24531915	0.0117188	-0.3724	1	RHOU	NM_021205	Body	Island	NA	NA	Unclassified
cg17152757	0.0078125	-0.372388	3	GHSR;GHSR	NM_004122;NM_198407	TSS200;TSS200	Island	NA	NA	NA
cg19416570	0.00390625	-0.372347	19	ZNF274;ZNF274;ZNF274	NM_133502;NM_016325;NM_016324	Body;Body;5'UTR	Island	NA	NA	NA
cg16328007	0.00390625	-0.372337	1	RIMS3	NM_014747	5'UTR	Island	NA	NA	NA
cg13080565	0.00390625	-0.372299	6	GRIK2;GRIK2;GRIK2	NM_021956;NM_001166247;NM_175768	TSS200;TSS200;TSS200	Island	NA	NA	NA
cg11324957	0.00390625	-0.37228	15	NA	NA	NA	Island	NA	NA	NA
cg04425920	0.0078125	-0.372244	10	NA	NA	NA	Island	NA	TRUE	NA
cg24205914	0.00390625	-0.372217	10	RHOBTB1;RHOBTB1	NR_024555;NR_024554	TSS1500;TSS1500	Island	NA	NA	NA
cg09735723	0.00390625	-0.372175	10	SORCS3	NM_014978	Body	Island	NA	NA	NA
cg10635122	0.0117188	-0.371995	19	ZNF577;ZNF577;ZNF577;ZNF577	NR_024181;NM_001135590;NM_032679;NM_001135590	Body;5'UTR;5'UTR;1stExon	Island	NA	NA	NA
cg11510523	0.00390625	-0.371944	19	NA	NA	NA	Island	NA	NA	Unclassified_Cell_type_specific
cg22587479	0.00390625	-0.371941	2	WNT6	NM_006522	Body	Island	DMR	NA	Unclassified_Cell_type_specific
cg19477084	0.00390625	-0.371896	3	NA	NA	NA	Island	NA	TRUE	NA
cg04692403	0.00390625	-0.371792	6	TCF21;TCF21	NM_198392;NM_003206	1stExon;1stExon	Island	RDMR	NA	NA
cg08305436	0.00390625	-0.371788	19	NA	NA	NA	Island	NA	NA	NA
cg04586579	0.00390625	-0.371753	16	SDR42E1	NM_145168	5'UTR	Island	NA	NA	Unclassified
cg24768116	0.00390625	-0.37161	2	KRTCAP3;KRTCAP3	NM_001168364;NM_173853	TSS200;TSS200	Island	NA	NA	Promoter_Associated
cg21896766	0.0195312	-0.371479	8	CSMD3;CSMD3	NM_052900;NM_198123	Body;Body	N_Shore	NA	NA	NA
cg16306870	0.0078125	-0.37143	3	C3orf21	NM_152531	Body	NA	NA	NA	Unclassified
cg08258526	0.0117188	-0.371373	8	EFCAB1;EFCAB1;EFCAB1;EFCAB1;EFCAB1	NM_001142857;NM_024593;NM_001142857;NM_024593;NR_024605	5'UTR;5'UTR;1stExon;1stExon;Body	Island	NA	TRUE	NA
cg09191036	0.00390625	-0.371286	4	DRD5;DRD5	NM_000798;NM_000798	1stExon;5'UTR	Island	DMR	NA	NA
cg21950155	0.00390625	-0.371278	13	PRHOXNB	NM_001105577	Body	S_Shore	NA	NA	Unclassified_Cell_type_specific
cg21357291	0.00390625	-0.371244	18	NA	NA	NA	Island	NA	NA	NA
cg22403811	0.00390625	-0.371243	8	RALYL;RALYL;RALYL;RALYL;RALYL	NM_173848;NM_001100391;NM_001100392;NM_001100393;NM_173848	5'UTR;TSS1500;5'UTR;5'UTR;1stExon	N_Shore	CDMR	NA	NA
cg24410535	0.0078125	-0.371163	4	FAT1	NM_005245	TSS200	Island	NA	NA	NA
cg09145546	0.00390625	-0.371137	16	NA	NA	NA	N_Shore	NA	NA	Unclassified_Cell_type_specific
cg13561879	0.00390625	-0.370979	8	UNC5D	NM_080872	TSS1500	Island	NA	NA	NA
cg19127138	0.00390625	-0.370966	7	NA	NA	NA	NA	NA	NA	NA
cg10261191	0.0078125	-0.370951	11	FEZ1;FEZ1	NM_005103;NM_022549	5'UTR;5'UTR	N_Shore	RDMR	NA	Unclassified
cg08288811	0.00390625	-0.370897	5	PCDHA2;PCDHA1;PCDHA3;PCDHA3;PCDHA1	NM_018905;NM_031411;NM_031497;NM_018906;NM_018900	Body;Body;1stExon;1stExon;Body	Island	NA	NA	NonGene_Associated_Cell_type_specific
cg05508084	0.00390625	-0.370784	19	ZNF667;ZNF667	NM_022103;NR_030740	5'UTR;Body	Island	RDMR	NA	NA
cg21843594	0.0078125	-0.370686	22	HORMAD2	NM_152510	TSS200	Island	NA	NA	NA
cg09788416	0.0078125	-0.370662	12	NA	NA	NA	Island	NA	TRUE	NA
cg12530864	0.0117188	-0.370657	4	NA	NA	NA	NA	NA	NA	NA
cg09071889	0.0273438	-0.370618	8	STMN2;STMN2	NM_007029;NM_007029	5'UTR;1stExon	N_Shore	NA	NA	NA
cg11797949	0.00390625	-0.370534	17	DNAH9	NM_001372	TSS200	Island	NA	NA	NA
cg11668923	0.0078125	-0.370514	10	ADAM12;ADAM12;ADAM12;ADAM12	NM_003474;NM_021641;NM_003474;NM_021641	1stExon;5'UTR;5'UTR;1stExon	Island	DMR	NA	NA
cg06672560	0.00390625	-0.370387	20	CBLN4	NM_080617	TSS200	Island	NA	NA	NA
cg09621708	0.00390625	-0.370383	16	NA	NA	NA	NA	NA	NA	NA
cg22871668	0.00390625	-0.370383	6	EYA4;EYA4;EYA4	NM_172103;NM_172105;NM_004100	TSS200;TSS200;TSS200	Island	DMR	NA	NA
cg26963367	0.0078125	-0.370299	15	NA	NA	NA	NA	NA	NA	Unclassified
cg03343571	0.0078125	-0.370279	6	RNF39;RNF39	NM_170769;NM_025236	Body;Body	Island	NA	NA	Unclassified_Cell_type_specific
cg13300273	0.0117188	-0.370239	1	GPR25	NM_005298	1stExon	Island	NA	TRUE	Unclassified_Cell_type_specific
cg27288226	0.0117188	-0.370085	19	NA	NA	NA	Island	NA	NA	NA
cg03524083	0.0273438	-0.370074	18	NETO1;NETO1;NETO1	NM_153181;NM_138999;NM_138966	TSS1500;TSS1500;Body	Island	NA	NA	NA
cg04965987	0.00390625	-0.370069	21	DSCR6	NM_018962	TSS1500	Island	NA	NA	Unclassified_Cell_type_specific
cg01181227	0.0078125	-0.370061	4	NA	NA	NA	Island	NA	NA	Unclassified_Cell_type_specific
cg17349389	0.00390625	-0.370042	2	CTNNA2;LRRTM1;CTNNA2	NM_004389;NM_178839;NM_001164883	Body;Body;Body	Island	CDMR	TRUE	NA
cg25825506	0.00390625	-0.369994	7	DLX6AS	NR_015448	Body	NA	NA	NA	NA
cg18463686	0.00390625	-0.36986	7	CLEC5A;CLEC5A	NM_013252;NM_013252	5'UTR;1stExon	NA	NA	NA	NA
cg09834794	0.00390625	-0.369857	3	NA	NA	NA	NA	NA	NA	NA
cg23449696	0.00390625	-0.369813	3	ZIC1	NM_003412	TSS1500	N_Shore	RDMR	NA	NA
cg26372400	0.0078125	-0.369806	12	ACVRL1	NM_000020	TSS1500	Island	NA	NA	Unclassified_Cell_type_specific
cg01758512	0.0078125	-0.36979	6	FUT9;FUT9	NM_006581;NM_006581	5'UTR;1stExon	Island	NA	NA	NA
cg03497399	0.0078125	-0.369786	3	SUSD5	NM_015551	TSS1500	S_Shore	RDMR	NA	NA
cg21237687	0.0117188	-0.369773	17	ALOX12	NM_000697	TSS200	Island	NA	TRUE	NA
cg21485303	0.0078125	-0.369675	12	NA	NA	NA	Island	DMR	NA	Unclassified_Cell_type_specific
cg04607372	0.0078125	-0.369637	5	NA	NA	NA	Island	NA	NA	NA
cg17200465	0.00390625	-0.369617	3	ENTPD3	NM_001248	TSS200	N_Shore	NA	TRUE	NA
cg02928916	0.00390625	-0.369542	6	HTR1E;HTR1E	NM_000865;NM_000865	1stExon;5'UTR	N_Shore	NA	TRUE	NA
cg14458619	0.0078125	-0.369503	9	PTPRD;PTPRD	NM_002839;NM_130391	5'UTR;5'UTR	Island	NA	NA	NA
cg19389293	0.0195312	-0.369448	18	C18orf1;C18orf1;C18orf1;C18orf1;C18orf1;C18orf1	NM_001003675;NM_181481;NM_181482;NM_004338;NM_001003674;NM_181483	Body;Body;Body;Body;Body;Body	Island	NA	NA	NA
cg21331821	0.00390625	-0.36942	19	ZSCAN1	NM_182572	TSS1500	Island	NA	NA	NA
cg05133179	0.00390625	-0.369366	11	NA	NA	NA	Island	DMR	TRUE	NA
cg25362652	0.00390625	-0.369318	6	NA	NA	NA	Island	NA	NA	NA
cg05099387	0.0078125	-0.369315	2	HOXD1	NM_024501	TSS200	Island	NA	TRUE	Unclassified_Cell_type_specific
cg03599078	0.00390625	-0.369306	10	NA	NA	NA	Island	NA	NA	NA
cg03407747	0.0078125	-0.369245	17	ALOX12	NM_000697	TSS200	Island	NA	TRUE	NA
cg01915019	0.0195312	-0.369093	5	MCC	NM_001085377	Body	Island	DMR	NA	Unclassified_Cell_type_specific
cg02925601	0.0195312	-0.369043	6	NA	NA	NA	S_Shore	RDMR	NA	NA
cg01316476	0.00390625	-0.369041	7	NA	NA	NA	S_Shore	RDMR	NA	NA
cg10164885	0.00390625	-0.369013	12	NELL2;NELL2;NELL2;NELL2;NELL2	NM_001145110;NM_001145107;NM_001145109;NM_006159;NM_001145108	Body;Body;TSS200;Body;Body	N_Shore	DMR	NA	NA
cg23455456	0.00390625	-0.369012	11	NA	NA	NA	NA	NA	TRUE	NA
cg12506930	0.00390625	-0.369005	19	ZNF154	NM_001085384	TSS200	S_Shore	NA	NA	NA
cg02915015	0.0078125	-0.368988	6	FAM65B	NM_014722	TSS200	S_Shore	DMR	NA	Promoter_Associated
cg16005494	0.00390625	-0.368886	7	WBSCR17	NM_022479	TSS200	Island	NA	NA	NA
cg11998703	0.00390625	-0.368881	19	ZNF418;ZNF418	NM_133460;NM_133460	1stExon;5'UTR	Island	NA	NA	Promoter_Associated
cg02758612	0.0117188	-0.368826	19	NA	NA	NA	Island	NA	NA	Unclassified_Cell_type_specific
cg04556126	0.00390625	-0.368796	3	ZIC4;ZIC4;ZIC4;ZIC4;ZIC4	NM_032153;NR_033119;NM_001168379;NR_033118;NM_001168378	3'UTR;Body;3'UTR;Body;3'UTR	N_Shore	RDMR	NA	NA
cg10065825	0.00390625	-0.368715	16	CDH11	NM_001797	TSS1500	Island	NA	NA	NA
cg21448057	0.00390625	-0.368611	13	SLITRK1	NM_052910	1stExon	Island	CDMR	TRUE	NA
cg01908462	0.00390625	-0.368585	4	NA	NA	NA	N_Shore	NA	NA	NA
cg11084334	0.00390625	-0.36853	3	LHFPL4	NM_198560	Body	Island	NA	NA	Unclassified_Cell_type_specific
cg16954341	0.0078125	-0.368524	6	SCGN	NM_006998	TSS200	Island	NA	NA	NA
cg00510598	0.00390625	-0.368484	16	IRX6	NM_024335	3'UTR	N_Shore	RDMR	TRUE	NA
cg02391713	0.00390625	-0.368478	6	NA	NA	NA	Island	RDMR	NA	NA
cg03778909	0.00390625	-0.368387	17	TBCD	NM_005993	Body	S_Shelf	CDMR	TRUE	NA
cg03682712	0.00390625	-0.368376	15	LOXL1	NM_005576	1stExon	Island	NA	NA	NA
cg05714155	0.0273438	-0.368347	2	NA	NA	NA	S_Shore	RDMR	NA	NA
cg23173688	0.00390625	-0.368318	1	NA	NA	NA	Island	NA	NA	NA
cg18961681	0.0078125	-0.368288	7	NA	NA	NA	Island	NA	TRUE	Unclassified_Cell_type_specific
cg05700079	0.00390625	-0.36828	3	ZIC1	NM_003412	TSS1500	N_Shore	NA	NA	NA
cg20786131	0.0078125	-0.368265	18	CABLES1;CABLES1	NM_001100619;NR_023359	TSS1500;TSS200	N_Shore	RDMR	NA	Unclassified
cg13397359	0.0078125	-0.368222	6	GNMT	NM_018960	TSS200	Island	NA	NA	Unclassified_Cell_type_specific
cg22183706	0.00390625	-0.36819	11	CALCA;CALCA;CALCA;CALCA;CALCA;CALCA	NM_001033953;NM_001033953;NM_001033952;NM_001033952;NM_001741;NM_001741	1stExon;5'UTR;1stExon;5'UTR;1stExon;5'UTR	N_Shore	NA	NA	NA
cg00230700	0.00390625	-0.368099	4	AGPAT9	NM_032717	Body	S_Shore	NA	NA	Promoter_Associated_Cell_type_specific
cg23462242	0.00390625	-0.368085	5	CYFIP2;CYFIP2;CYFIP2	NM_014376;NM_001037333;NM_001037332	TSS200;5'UTR;5'UTR	S_Shelf	NA	NA	NA
cg07416237	0.00390625	-0.368079	13	CLYBL	NM_206808	3'UTR	Island	NA	NA	Unclassified_Cell_type_specific
cg00965023	0.00390625	-0.368071	19	ZNF833	NR_028594	Body	Island	NA	NA	NA
cg18275316	0.0117188	-0.368027	5	NA	NA	NA	Island	NA	NA	NA
cg18347642	0.00390625	-0.367917	4	KCNIP4	NM_147182	TSS1500	Island	DMR	NA	NA
cg18443253	0.00390625	-0.367897	14	SSTR1	NM_001049	5'UTR	Island	NA	NA	Unclassified_Cell_type_specific
cg13641903	0.00390625	-0.367814	11	WT1;WT1;WT1;WT1	NM_024425;NM_024426;NM_000378;NM_024424	Body;Body;Body;Body	Island	NA	NA	NA
cg02011392	0.00390625	-0.367688	6	GRIK2;GRIK2;GRIK2	NM_001166247;NM_175768;NM_021956	Body;Body;Body	S_Shore	NA	NA	NA
cg22344611	0.00390625	-0.367585	11	MYOD1	NM_002478	3'UTR	Island	RDMR	NA	NA
cg26958124	0.0078125	-0.367574	19	OPA3	NM_001017989	Body	Island	NA	NA	Unclassified
cg04747634	0.00390625	-0.367546	16	HYDIN;HYDIN	NM_017558;NM_032821	5'UTR;5'UTR	Island	NA	NA	NA
cg01075271	0.00390625	-0.367502	14	NA	NA	NA	Island	NA	TRUE	NA
cg09477407	0.0195312	-0.367453	12	TXNRD1;TXNRD1;TXNRD1;EID3;TXNRD1;TXNRD1	NM_182729;NM_182743;NM_001093771;NM_001008394;NM_003330;NM_182742	5'UTR;5'UTR;Body;TSS200;Body;5'UTR	Island	NA	TRUE	Promoter_Associated
cg06639320	0.0078125	-0.367355	2	FHL2;FHL2;FHL2;FHL2	NM_001039492;NM_001450;NM_201557;NM_201555	TSS200;TSS200;5'UTR;TSS200	Island	NA	NA	Unclassified_Cell_type_specific
cg06301178	0.0078125	-0.3673	16	CSDAP1	NR_027011	Body	Island	NA	NA	NA
cg23268208	0.0078125	-0.367255	22	HORMAD2	NM_152510	TSS200	Island	NA	NA	NA
cg00628788	0.00390625	-0.367251	18	NA	NA	NA	Island	NA	TRUE	NA
cg17912835	0.00390625	-0.367238	2	NA	NA	NA	Island	NA	NA	NA
cg23558842	0.00390625	-0.367143	11	CALCB;CALCB	NM_000728;NM_000728	1stExon;5'UTR	Island	DMR	TRUE	Unclassified_Cell_type_specific
cg20989855	0.00390625	-0.367141	4	KCNIP4;KCNIP4;KCNIP4;KCNIP4	NM_147183;NM_001035003;NM_001035004;NM_147182	Body;Body;5'UTR;5'UTR	NA	DMR	NA	NA
cg17094014	0.0195312	-0.366798	6	MDFI	NM_005586	TSS1500	Island	NA	NA	NA
cg08441138	0.0195312	-0.366773	11	NA	NA	NA	NA	RDMR	TRUE	NA
cg03431846	0.00390625	-0.366767	14	REC8;REC8	NM_001048205;NM_005132	TSS200;TSS200	Island	NA	NA	Promoter_Associated
cg07084627	0.00390625	-0.366706	9	NFIL3	NM_005384	5'UTR	Island	NA	NA	NA
cg20439288	0.0273438	-0.366599	5	PIK3R1;PIK3R1	NM_181523;NM_181524	Body;TSS200	Island	NA	TRUE	Promoter_Associated
cg23883058	0.00390625	-0.366565	2	NA	NA	NA	S_Shore	NA	TRUE	NA
cg13592931	0.00390625	-0.366541	5	PCDHA6;PCDHA2;PCDHA1;PCDHA9;PCDHA7;PCDHA1;PCDHA6;PCDHA10;PCDHA5;PCDHA3;PCDHA4;PCDHA10;PCDHA10;PCDHA8	NM_031849;NM_018905;NM_031411;NM_031857;NM_018910;NM_018900;NM_018909;NM_031860;NM_018908;NM_018906;NM_018907;NM_031859;NM_018901;NM_018911	Body;Body;Body;Body;Body;Body;Body;TSS200;Body;Body;Body;TSS200;TSS200;Body	N_Shore	NA	NA	NA
cg10824810	0.0078125	-0.366524	16	IRX5	NM_005853	Body	Island	NA	NA	NA
cg18839637	0.00390625	-0.366507	5	PCDHGA2;PCDHGA3;PCDHGA3;PCDHGA1	NM_018915;NM_018916;NM_032011;NM_018912	Body;1stExon;1stExon;Body	Island	NA	NA	NonGene_Associated
cg11549265	0.00390625	-0.366412	6	LOC100270746;C6orf41	NR_026776;NR_026775	TSS200;Body	S_Shore	NA	NA	Unclassified_Cell_type_specific
cg01295399	0.00390625	-0.366374	10	SLC18A3;CHAT;CHAT;CHAT	NM_003055;NM_020986;NM_020984;NM_020985	1stExon;TSS1500;5'UTR;TSS1500	Island	NA	TRUE	NA
cg02067712	0.0078125	-0.366332	13	NA	NA	NA	N_Shore	NA	TRUE	Unclassified_Cell_type_specific
cg13327545	0.00390625	-0.366281	10	NA	NA	NA	Island	NA	TRUE	NA
cg02606840	0.0117188	-0.36626	2	MGAT4A;MGAT4A	NM_001160154;NM_012214	TSS1500;Body	NA	NA	NA	Unclassified_Cell_type_specific
cg05942459	0.0195312	-0.366113	6	GRIK2;GRIK2;GRIK2	NM_021956;NM_001166247;NM_175768	TSS200;TSS200;TSS200	Island	NA	NA	NA
cg20379725	0.0195312	-0.365962	6	NA	NA	NA	N_Shore	NA	NA	Unclassified_Cell_type_specific
cg03670441	0.00390625	-0.365913	12	FGFR1OP2	NM_015633	5'UTR	S_Shelf	NA	NA	Promoter_Associated_Cell_type_specific
cg22501604	0.0117188	-0.365912	4	NA	NA	NA	Island	NA	NA	Unclassified
cg24682036	0.00390625	-0.365873	18	DSG2	NM_001943	TSS1500	Island	NA	NA	Unclassified_Cell_type_specific
cg19124036	0.0078125	-0.365838	3	LSAMP;LSAMP	NM_002338;NM_002338	5'UTR;1stExon	NA	NA	TRUE	NA
cg01196788	0.00390625	-0.365831	2	NA	NA	NA	N_Shore	RDMR	NA	NA
cg03287574	0.00390625	-0.365813	5	NA	NA	NA	Island	NA	TRUE	Unclassified_Cell_type_specific
cg11074047	0.0078125	-0.365782	20	NFATC2;NFATC2;NFATC2	NM_001136021;NM_173091;NM_012340	Body;Body;Body	N_Shore	CDMR	NA	NA
cg12856183	0.00390625	-0.365753	15	NA	NA	NA	Island	DMR	NA	NA
cg25376651	0.0078125	-0.365397	13	EEF1DP3	NR_027062	Body	NA	NA	TRUE	NA
cg03730428	0.00390625	-0.365274	11	NA	NA	NA	Island	NA	NA	NA
cg18320766	0.00390625	-0.365191	19	EPS8L1;EPS8L1	NM_017729;NM_133180	Body;Body	Island	DMR	TRUE	NA
cg13062301	0.00390625	-0.365125	12	PPM1H	NM_020700	Body	N_Shore	NA	NA	NA
cg21444693	0.00390625	-0.365093	19	ZNF418	NM_133460	TSS200	Island	NA	NA	Promoter_Associated
cg20778451	0.0078125	-0.365084	5	ZNF454	NM_182594	TSS200	Island	NA	NA	NA
cg11755405	0.00390625	-0.365004	14	KCNH5;KCNH5;KCNH5	NM_139318;NM_172376;NM_172375	1stExon;5'UTR;1stExon	N_Shore	NA	NA	NA
cg10880928	0.0117188	-0.364932	9	C9orf86;C9orf86	NM_017995;NM_024718	Body;Body	Island	NA	TRUE	NA
cg08182446	0.00390625	-0.364909	15	GABRG3	NM_033223	TSS1500	Island	NA	NA	NA
cg02477557	0.0195312	-0.364905	21	NA	NA	NA	NA	DMR	TRUE	NA
cg06410537	0.0078125	-0.364853	5	TLX3	NM_021025	1stExon	Island	DMR	TRUE	NA
cg13638420	0.00390625	-0.364833	11	WT1;WT1;WT1;WT1	NM_024425;NM_024426;NM_000378;NM_024424	Body;Body;Body;Body	Island	CDMR	TRUE	NA
cg09498572	0.00390625	-0.364831	13	NA	NA	NA	Island	NA	NA	NA
cg04839289	0.0078125	-0.364582	14	JPH4;JPH4	NM_001146028;NM_032452	Body;Body	Island	NA	NA	NA
cg16700025	0.0390625	-0.364539	16	CMIP	NM_198390	Body	NA	NA	NA	NA
cg24496021	0.00390625	-0.364503	11	FCHSD2	NM_014824	Body	NA	NA	TRUE	NA
cg16933181	0.0078125	-0.36448	18	CHST9	NM_031422	TSS200	Island	NA	NA	NA
cg14146740	0.0117188	-0.364467	6	NA	NA	NA	Island	NA	NA	NA
cg11675881	0.0078125	-0.364449	10	NA	NA	NA	Island	NA	NA	NA
cg00002810	0.00390625	-0.364436	1	DAB1	NM_021080	5'UTR	Island	NA	NA	NA
cg08523865	0.00390625	-0.364368	2	CNTNAP5	NM_130773	TSS1500	Island	NA	NA	NA
cg06358131	0.00390625	-0.364322	19	PIP5K1C	NM_012398	Body	Island	NA	NA	Promoter_Associated_Cell_type_specific
cg18294691	0.0117188	-0.364235	14	NA	NA	NA	Island	NA	NA	NA
cg06705862	0.00390625	-0.364178	3	NA	NA	NA	N_Shore	NA	NA	Unclassified_Cell_type_specific
cg02612963	0.00390625	-0.364146	9	ZNF483;ZNF483	NM_133464;NM_001007169	TSS200;TSS200	Island	NA	NA	Promoter_Associated
cg03091551	0.0078125	-0.36406	14	OTX2	NM_021728	5'UTR	Island	NA	NA	Unclassified_Cell_type_specific
cg18301583	0.0078125	-0.364045	19	ZNF415;ZNF415;ZNF415;ZNF415	NM_001164309;NR_028343;NM_001136038;NM_018355	5'UTR;Body;5'UTR;5'UTR	Island	CDMR	TRUE	NA
cg25678088	0.00390625	-0.36402	7	DLX6AS	NR_015448	Body	S_Shore	RDMR	NA	NA
cg03430846	0.00390625	-0.364	8	NRG1	NM_013962	TSS200	Island	DMR	NA	NA
cg25377206	0.00390625	-0.363943	7	TBX20;TBX20	NM_001077653;NM_001166220	TSS1500;TSS1500	Island	RDMR	TRUE	NA
cg04835811	0.00390625	-0.363876	4	NA	NA	NA	S_Shore	RDMR	NA	NA
cg11201710	0.0078125	-0.363866	3	FGF12	NM_004113	Body	Island	NA	NA	NA
cg27109129	0.0195312	-0.363835	4	CXCL5	NM_002994	Body	Island	NA	TRUE	NA
cg14095959	0.0078125	-0.363792	4	NA	NA	NA	Island	NA	NA	NA
cg04517282	0.0117188	-0.363704	5	NA	NA	NA	S_Shelf	NA	NA	NA
cg13184823	0.00390625	-0.363694	4	MTNR1A	NM_005958	TSS200	Island	NA	NA	NA
cg23906738	0.0117188	-0.363685	14	NKX2-1;NKX2-1	NM_003317;NM_001079668	Body;Body	Island	DMR	NA	NA
cg04731988	0.00390625	-0.363668	20	OXT	NM_000915	TSS1500	N_Shore	NA	NA	NA
cg10943359	0.0078125	-0.363651	4	MARCH1	NM_001166373	TSS200	Island	NA	NA	NA
cg14621053	0.00390625	-0.363579	10	ADAM12;ADAM12	NM_021641;NM_003474	TSS200;TSS200	Island	NA	NA	NA
cg05401965	0.0078125	-0.363554	4	PCDH10;PCDH10	NM_020815;NM_032961	TSS1500;TSS1500	Island	NA	NA	NA
cg12483476	0.0078125	-0.363436	5	GRM6	NM_000843	1stExon	Island	NA	TRUE	NA
cg09851951	0.0195312	-0.363427	16	NA	NA	NA	Island	NA	NA	NA
cg17607298	0.00390625	-0.363401	13	NA	NA	NA	Island	DMR	NA	NA
cg22953017	0.00390625	-0.363377	2	AOX1	NM_001159	Body	S_Shore	NA	TRUE	Unclassified_Cell_type_specific
cg26517171	0.0117188	-0.363319	5	TLX3	NM_021025	TSS1500	Island	NA	NA	NA
cg17115250	0.00390625	-0.363313	6	NA	NA	NA	S_Shelf	DMR	NA	NA
cg17275781	0.00390625	-0.363299	14	NA	NA	NA	Island	NA	TRUE	NA
cg11899535	0.00390625	-0.36328	7	WBSCR17	NM_022479	Body	Island	NA	NA	NA
cg06723863	0.0117188	-0.363191	16	ESRP2;ESRP2	NM_024939;NM_024939	1stExon;5'UTR	Island	NA	NA	Unclassified_Cell_type_specific
cg23361275	0.00390625	-0.363171	8	MFHAS1	NM_004225	1stExon	Island	NA	NA	NA
cg11705975	0.00390625	-0.363117	10	PRLHR	NM_004248	Body	Island	NA	NA	Unclassified_Cell_type_specific
cg11903133	0.00390625	-0.362949	20	ZFP64	NM_199427	Body	S_Shore	RDMR	NA	Unclassified_Cell_type_specific
cg25896734	0.0078125	-0.362861	7	EFCAB10	NR_027068	Body	N_Shore	NA	NA	Unclassified_Cell_type_specific
cg15694715	0.0117188	-0.36282	11	TMEM25;TMEM25;TMEM25;TMEM25;TMEM25;TMEM25	NM_001144035;NM_001144038;NM_001144037;NM_032780;NM_001144034;NM_001144036	5'UTR;5'UTR;5'UTR;5'UTR;5'UTR;5'UTR	S_Shore	CDMR	NA	NA
cg07053114	0.00390625	-0.362789	10	PTPRE	NM_006504	5'UTR	NA	NA	NA	NA
cg07535928	0.00390625	-0.362788	14	SLC25A21;SLC25A21;LOC100129794	NM_030631;NM_001171170;NR_033240	Body;Body;Body	Island	DMR	NA	Unclassified_Cell_type_specific
cg03740167	0.0078125	-0.362769	10	NA	NA	NA	Island	NA	NA	NA
cg20596329	0.00390625	-0.362663	11	NA	NA	NA	Island	NA	TRUE	NA
cg01268824	0.0117188	-0.362631	19	ZNF154	NM_001085384	TSS1500	S_Shore	NA	NA	NA
cg18278638	0.0078125	-0.362614	3	SLC7A14	NM_020949	TSS200	S_Shore	NA	NA	NA
cg01901262	0.0390625	-0.362601	16	IRX5	NM_005853	Body	Island	NA	NA	Unclassified_Cell_type_specific
cg00130165	0.00390625	-0.362546	4	EPHA5;EPHA5	NM_004439;NM_182472	TSS1500;TSS1500	Island	DMR	NA	NA
cg27443071	0.00390625	-0.36254	4	NA	NA	NA	Island	NA	NA	NA
cg20587543	0.0078125	-0.362488	16	ABAT	NM_020686	TSS1500	N_Shore	NA	NA	Promoter_Associated
cg09644153	0.00390625	-0.362481	16	NA	NA	NA	S_Shore	NA	NA	NA
cg22200736	0.0078125	-0.362463	12	KRT72;KRT72;KRT72	NM_080747;NM_001146226;NM_001146225	TSS200;TSS200;TSS200	S_Shore	NA	NA	Unclassified_Cell_type_specific
cg07016276	0.0117188	-0.362388	6	HLA-F;HLA-F;HLA-F	NM_001098478;NM_001098479;NM_018950	Body;Body;Body	Island	NA	TRUE	Promoter_Associated
cg18448581	0.0078125	-0.362385	18	NETO1;NETO1	NM_138966;NM_138966	1stExon;5'UTR	Island	NA	NA	NA
cg05135549	0.0078125	-0.362375	22	NA	NA	NA	Island	NA	NA	NA
cg22601348	0.00390625	-0.362296	8	NA	NA	NA	S_Shore	CDMR	TRUE	NA
cg25191850	0.00390625	-0.362293	1	KCNK1	NM_002245	TSS200	Island	NA	NA	NA
cg05667379	0.0117188	-0.362254	2	DPP10;DPP10	NM_001004360;NM_020868	Body;Body	Island	RDMR	NA	NA
cg08576643	0.0390625	-0.362196	6	FAM65B	NM_014722	TSS1500	S_Shore	DMR	NA	Promoter_Associated
cg07195011	0.0117188	-0.36215	5	CTNND2	NM_001332	TSS200	Island	DMR	NA	NA
cg27545615	0.00390625	-0.362125	10	PFKFB3;PFKFB3	NM_004566;NM_001145443	Body;Body	S_Shelf	NA	NA	NA
cg16099023	0.00390625	-0.361979	6	NA	NA	NA	NA	NA	NA	NA
cg06500337	0.00390625	-0.361955	6	NA	NA	NA	Island	NA	NA	NA
cg23347718	0.00390625	-0.361935	5	PCDHAC2;PCDHAC2;PCDHA7;PCDHA12;PCDHA6;PCDHA10;PCDHA4;PCDHA11;PCDHA8;PCDHA6;PCDHA1;PCDHA2;PCDHA1;PCDHA9;PCDHA13;PCDHA5;PCDHAC1;PCDHA3;PCDHAC2;PCDHA10	NM_018899;NM_031883;NM_018910;NM_018903;NM_018909;NM_018901;NM_018907;NM_018902;NM_018911;NM_031849;NM_031411;NM_018905;NM_018900;NM_031857;NM_018904;NM_018908;NM_018898;NM_018906;NM_018899;NM_031860	1stExon;TSS200;Body;Body;Body;Body;Body;Body;Body;Body;Body;Body;Body;Body;Body;Body;Body;Body;5'UTR;Body	Island	NA	NA	NA
cg03975694	0.0078125	-0.361853	19	ZNF540;ZNF540	NM_152606;NM_152606	5'UTR;1stExon	S_Shelf	NA	NA	NA
cg18863595	0.00390625	-0.361812	3	GRM7;GRM7;GRM7;GRM7	NM_000844;NM_000844;NM_181874;NM_181874	1stExon;5'UTR;5'UTR;1stExon	Island	NA	NA	NA
cg00663077	0.0078125	-0.361755	4	ZFP42	NM_174900	TSS1500	Island	NA	NA	NA
cg24813038	0.00390625	-0.361637	4	NA	NA	NA	Island	NA	NA	NA
cg11554391	0.0117188	-0.36162	5	AHRR	NM_020731	Body	Island	NA	NA	NA
cg07536847	0.00390625	-0.361614	1	PAX7;PAX7;PAX7	NM_013945;NM_001135254;NM_002584	TSS1500;TSS1500;TSS1500	Island	NA	TRUE	NA
cg14620572	0.00390625	-0.361564	9	GPR144	NM_001161808	Body	Island	NA	NA	NA
cg05890484	0.0078125	-0.361562	5	BHMT	NM_001713	TSS200	NA	NA	NA	NA
cg25195415	0.0390625	-0.361531	5	PIK3R1;PIK3R1	NM_181523;NM_181524	Body;TSS200	N_Shore	NA	TRUE	Promoter_Associated
cg10530851	0.00390625	-0.361493	14	NKX2-8	NM_014360	Body	Island	DMR	TRUE	NA
cg00950265	0.00390625	-0.361442	14	NA	NA	NA	N_Shore	NA	TRUE	NA
cg26734888	0.00390625	-0.361423	19	HKR1	NM_181786	TSS1500	Island	NA	NA	Promoter_Associated
cg18121224	0.00390625	-0.361393	5	NSD1;NSD1	NM_022455;NM_172349	TSS1500;TSS1500	Island	NA	NA	NA
cg13084458	0.0078125	-0.361349	4	INTU	NM_015693	TSS1500	NA	DMR	NA	NA
cg02194243	0.0078125	-0.361216	16	NA	NA	NA	Island	RDMR	NA	NA
cg13777717	0.0273438	-0.361173	5	CRHBP	NM_001882	Body	Island	NA	NA	NA
cg22264930	0.00390625	-0.36108	17	TEKT3	NM_031898	5'UTR	N_Shore	DMR	NA	NA
cg17030233	0.00390625	-0.360964	2	NA	NA	NA	Island	DMR	NA	NA
cg17525428	0.0117188	-0.360958	19	SHANK1	NM_016148	Body	N_Shore	DMR	NA	NA
cg20322977	0.0078125	-0.360953	10	CYP26C1	NM_183374	1stExon	Island	NA	NA	NA
cg05895545	0.00390625	-0.360936	5	NA	NA	NA	Island	NA	NA	NA
cg10081469	0.00390625	-0.360923	14	TMEM30B;TMEM30B	NM_001017970;NM_001017970	1stExon;5'UTR	S_Shore	NA	NA	Unclassified_Cell_type_specific
cg06928952	0.00390625	-0.360892	16	LOC100129637	NR_024488	Body	Island	NA	NA	NA
cg06360427	0.0078125	-0.360832	18	GALR1	NM_001480	1stExon	Island	NA	TRUE	Unclassified_Cell_type_specific
cg07695835	0.00390625	-0.360761	4	KCNIP4;KCNIP4;KCNIP4;KCNIP4	NM_147183;NM_001035003;NM_001035004;NM_147182	Body;Body;5'UTR;5'UTR	NA	NA	NA	NA
cg18506678	0.00390625	-0.360684	6	NA	NA	NA	Island	NA	NA	NA
cg23691021	0.00390625	-0.360561	6	NA	NA	NA	NA	NA	NA	NA
cg02918054	0.00390625	-0.360539	14	SSTR1	NM_001049	5'UTR	Island	NA	NA	Unclassified_Cell_type_specific
cg02592271	0.00390625	-0.360446	2	KRTCAP3;KRTCAP3	NM_001168364;NM_173853	Body;Body	Island	NA	NA	Promoter_Associated
cg04510282	0.0078125	-0.36041	5	NA	NA	NA	N_Shore	NA	NA	NA
cg10485664	0.0078125	-0.360369	7	FEZF1;FEZF1	NM_001160264;NM_001024613	TSS1500;TSS1500	Island	NA	NA	NA
cg17508941	0.00390625	-0.36032	7	NA	NA	NA	N_Shore	RDMR	NA	NA
cg03890691	0.0117188	-0.360305	16	DOC2A	NM_003586	TSS1500	S_Shore	NA	NA	NA
cg22855020	0.00390625	-0.36026	8	SLC20A2	NM_006749	5'UTR	NA	CDMR	TRUE	NA
cg20469837	0.0117188	-0.360245	2	GALNT5	NM_014568	TSS200	NA	NA	TRUE	NA
cg05875410	0.0078125	-0.360203	16	NA	NA	NA	Island	RDMR	NA	NA
cg10768206	0.00390625	-0.360199	3	LRRC3B	NM_052953	TSS1500	N_Shore	NA	NA	NA
cg26116485	0.00390625	-0.360146	3	WNT5A	NM_003392	Body	Island	NA	NA	NA
cg22762492	0.00390625	-0.360101	5	NA	NA	NA	Island	NA	TRUE	NA
cg04330371	0.00390625	-0.360084	15	NR2F2;NR2F2;NR2F2;MIR1469;NR2F2	NM_001145156;NM_021005;NM_001145155;NR_031715;NM_001145157	TSS200;1stExon;Body;TSS1500;TSS1500	Island	NA	NA	NA
cg14289542	0.00390625	-0.360023	13	NA	NA	NA	Island	DMR	NA	NA
cg23548201	0.00390625	-0.359991	3	TNK2;TNK2	NM_001010938;NM_005781	TSS1500;5'UTR	S_Shore	RDMR	NA	NA
cg15759937	0.00390625	-0.359972	19	ZNF814;ZNF814	NM_001144989;NM_001144989	1stExon;5'UTR	S_Shore	NA	NA	NonGene_Associated
cg00741624	0.0078125	-0.359912	14	KIAA1409	NM_020818	5'UTR	Island	NA	NA	NA
cg09469566	0.0078125	-0.359887	13	NA	NA	NA	Island	DMR	NA	NA
cg15543551	0.00390625	-0.359858	3	FGF12	NM_004113	5'UTR	NA	NA	TRUE	NA
cg16127594	0.00390625	-0.359798	1	CNN3	NM_001839	TSS1500	Island	NA	NA	NA
cg10606490	0.00390625	-0.359753	11	C11orf88;C11orf88	NM_207430;NM_001100388	TSS200;TSS200	Island	NA	NA	Unclassified_Cell_type_specific
cg10591607	0.00390625	-0.359573	6	GRIK2;GRIK2;GRIK2;GRIK2;GRIK2;GRIK2	NM_175768;NM_021956;NM_175768;NM_001166247;NM_021956;NM_001166247	1stExon;1stExon;5'UTR;1stExon;5'UTR;5'UTR	Island	NA	NA	NA
cg03243226	0.00390625	-0.359556	11	GRIA4;GRIA4;GRIA4;GRIA4;GRIA4;GRIA4;GRIA4	NM_001077244;NM_001077244;NM_000829;NM_001077243;NM_001077243;NM_001112812;NM_000829	1stExon;5'UTR;5'UTR;1stExon;5'UTR;TSS1500;1stExon	N_Shore	NA	NA	Unclassified_Cell_type_specific
cg07690882	0.0078125	-0.359526	11	NA	NA	NA	Island	NA	NA	NA
cg04402007	0.00390625	-0.359511	8	UNC5D	NM_080872	Body	Island	NA	NA	NA
cg12210890	0.00390625	-0.359487	8	KCNV1	NM_014379	TSS1500	Island	NA	NA	NA
cg01718742	0.0195312	-0.359331	16	CDH8	NM_001796	TSS200	Island	NA	NA	NA
cg20920097	0.00390625	-0.359135	3	NA	NA	NA	Island	NA	NA	NA
cg14359824	0.00390625	-0.359107	9	C9orf135	NM_001010940	TSS200	NA	NA	NA	Unclassified_Cell_type_specific
cg25203031	0.0390625	-0.35899	1	SGIP1	NM_032291	TSS200	S_Shore	NA	NA	Unclassified_Cell_type_specific
cg12457773	0.00390625	-0.358988	6	NRSN1;NRSN1	NM_080723;NM_080723	5'UTR;1stExon	Island	DMR	TRUE	NA
cg04236178	0.00390625	-0.358961	1	ESRRG	NM_001134285	5'UTR	N_Shore	CDMR	NA	NA
cg10453719	0.00390625	-0.358916	4	MARCH11	NM_001166373	TSS1500	Island	NA	NA	NA
cg13654588	0.00390625	-0.358892	10	PRLHR	NM_004248	Body	Island	NA	NA	Unclassified_Cell_type_specific
cg02658730	0.00390625	-0.358843	1	NA	NA	NA	N_Shore	NA	NA	NA
cg10443049	0.00390625	-0.358841	7	NXPH1	NM_152745	Body	N_Shore	NA	NA	NA
cg10188823	0.0078125	-0.358815	22	NEFH;NEFH	NM_021076;NM_021076	5'UTR;1stExon	Island	DMR	NA	Unclassified_Cell_type_specific
cg19204131	0.0117188	-0.35881	6	NA	NA	NA	Island	NA	NA	Unclassified_Cell_type_specific
cg04180046	0.00390625	-0.358796	7	MYO1G	NM_033054	Body	Island	NA	TRUE	Gene_Associated_Cell_type_specific
cg01460202	0.0078125	-0.358724	16	ERN2	NM_033266	Body	NA	NA	TRUE	NA
cg00333226	0.00390625	-0.3586	7	VWC2	NM_198570	5'UTR	Island	DMR	NA	Unclassified_Cell_type_specific
cg12222588	0.00390625	-0.358561	18	BRUNOL4;BRUNOL4;BRUNOL4;BRUNOL4	NM_001025089;NM_001025088;NM_020180;NM_001025087	3'UTR;3'UTR;3'UTR;3'UTR	Island	NA	NA	NA
cg24698655	0.0195312	-0.358506	6	NA	NA	NA	S_Shelf	NA	NA	NA
cg13030331	0.00390625	-0.358456	2	ANKMY1;ANKMY1	NM_017844;NM_016552	TSS200;TSS200	Island	NA	NA	Promoter_Associated
cg00349404	0.00390625	-0.358371	10	NA	NA	NA	S_Shore	NA	NA	NA
cg09645336	0.00390625	-0.358224	5	C5orf43	NM_001048249	TSS1500	S_Shore	NA	NA	NA
cg01850269	0.00390625	-0.35821	6	SIM1	NM_005068	Body	N_Shore	RDMR	TRUE	NA
cg07317062	0.0390625	-0.358146	7	HOXA4;HOXA4	NM_002141;NM_002141	5'UTR;1stExon	Island	NA	TRUE	Promoter_Associated
cg23853484	0.0195312	-0.358126	19	CLEC4G	NM_198492	Body	Island	NA	NA	NA
cg18722847	0.00390625	-0.358077	3	ZNF502;ZNF502;ZNF502;ZNF502	NM_001134441;NM_001134440;NM_001134442;NM_033210	TSS200;TSS200;TSS200;TSS200	Island	NA	NA	Promoter_Associated
cg23425533	0.00390625	-0.358042	5	RNU5E;RNU5D;CKMT2;CKMT2;CKMT2;CKMT2;CKMT2;CKMT2	NR_002754;NR_002755;NM_001099736;NM_001099736;NM_001099735;NM_001099735;NM_001825;NM_001825	Body;Body;1stExon;5'UTR;1stExon;5'UTR;5'UTR;1stExon	NA	NA	TRUE	NA
cg05368740	0.0078125	-0.35801	19	HSPB6	NM_144617	Body	Island	NA	NA	Unclassified_Cell_type_specific
cg08718490	0.00390625	-0.357974	4	SPATA18	NM_145263	Body	Island	NA	NA	NA
cg12948621	0.00390625	-0.357972	19	HKR1	NM_181786	TSS200	Island	NA	NA	Promoter_Associated
cg05361559	0.0078125	-0.357922	8	EGR3	NM_004430	Body	Island	DMR	TRUE	NA
cg15653173	0.00390625	-0.357883	13	SOX1	NM_005986	1stExon	Island	DMR	NA	Unclassified_Cell_type_specific
cg06570224	0.0078125	-0.357813	3	NA	NA	NA	Island	NA	NA	NA
cg26212163	0.00390625	-0.357804	5	LOC134466	NR_026867	TSS200	S_Shore	NA	NA	NA
cg11710334	0.00390625	-0.357804	15	LOC254559	NR_015411	TSS200	Island	NA	NA	Unclassified_Cell_type_specific
cg26751356	0.0078125	-0.357738	13	NA	NA	NA	Island	DMR	TRUE	NA
cg02054792	0.0117188	-0.357666	2	FHL2;FHL2;FHL2;FHL2	NM_201557;NM_001039492;NM_001450;NM_201555	5'UTR;5'UTR;5'UTR;5'UTR	Island	NA	NA	Unclassified_Cell_type_specific
cg17310882	0.00390625	-0.35765	6	ZDHHC14;ZDHHC14	NM_153746;NM_024630	Body;Body	NA	NA	NA	NA
cg25591794	0.00390625	-0.357475	13	PRHOXNB	NM_001105577	Body	Island	NA	NA	Unclassified_Cell_type_specific
cg04118306	0.0078125	-0.357461	8	NEFM;NEFM	NM_001105541;NM_005382	TSS200;1stExon	Island	NA	NA	Promoter_Associated_Cell_type_specific
cg03205584	0.00390625	-0.35746	12	SYT1;SYT1	NM_001135805;NM_005639	5'UTR;TSS200	NA	CDMR	NA	Unclassified_Cell_type_specific
cg24871887	0.00390625	-0.35741	9	NA	NA	NA	Island	NA	NA	NA
cg18197392	0.00390625	-0.357367	20	SSTR4	NM_001052	TSS200	Island	NA	NA	NA
cg22457238	0.00390625	-0.357354	19	ZNF135;ZNF135;ZNF135;ZNF135;ZNF135	NM_001164527;NM_001164529;NM_003436;NM_007134;NM_001164530	Body;Body;5'UTR;Body;Body	Island	NA	TRUE	NA
cg14265704	0.00390625	-0.357283	2	VAX2	NM_012476	Body	Island	RDMR	NA	NA
cg27019278	0.0078125	-0.357231	4	EMCN;EMCN	NM_016242;NM_001159694	Body;Body	NA	NA	NA	NA
cg22721334	0.0078125	-0.357214	19	ZSCAN18;ZSCAN18;ZSCAN18;ZSCAN18;ZSCAN18;ZSCAN18;ZSCAN18	NM_001145543;NM_001145542;NM_001145544;NM_023926;NM_001145544;NM_001145543;NM_023926	1stExon;Body;5'UTR;1stExon;1stExon;5'UTR;5'UTR	Island	DMR	NA	Promoter_Associated
cg00046499	0.0117188	-0.357174	3	GPR149	NM_001038705	Body	N_Shore	NA	TRUE	NA
cg07553761	0.0078125	-0.357147	3	TRIM59	NM_173084	TSS1500	Island	NA	NA	Promoter_Associated
cg12979844	0.00390625	-0.357082	13	SIAH3	NM_198849	TSS200	NA	CDMR	TRUE	NA
cg14642045	0.00390625	-0.357055	12	UNG;UNG	NM_003362;NM_080911	Body;Body	S_Shelf	NA	NA	NA
cg06699555	0.0078125	-0.356994	2	NA	NA	NA	NA	NA	TRUE	NA
cg03692651	0.00390625	-0.356965	19	NA	NA	NA	Island	NA	NA	NA
cg10541517	0.00390625	-0.35692	12	TMEM132C	NM_001136103	Body	Island	DMR	NA	NA
cg10509254	0.00390625	-0.356904	4	NBLA00301;HAND2	NR_003679;NM_021973	Body;TSS1500	Island	CDMR	NA	NA
cg02644510	0.0078125	-0.356731	7	NA	NA	NA	S_Shore	NA	NA	Unclassified_Cell_type_specific
cg23296010	0.00390625	-0.356711	19	ZNF793	NM_001013659	TSS200	Island	DMR	NA	Promoter_Associated
cg26186727	0.0117188	-0.35661	18	NETO1;NETO1	NM_138966;NM_138966	1stExon;5'UTR	Island	NA	NA	NA
cg27434368	0.00390625	-0.35654	19	CILP2	NM_153221	Body	Island	NA	NA	NA
cg02970836	0.0117188	-0.356518	16	NA	NA	NA	N_Shore	NA	NA	Unclassified_Cell_type_specific
cg06809544	0.00390625	-0.35651	7	MAGI2	NM_012301	Body	Island	DMR	NA	NA
cg19989295	0.0117188	-0.356421	14	REC8;REC8	NM_001048205;NM_005132	TSS200;TSS200	Island	NA	NA	Promoter_Associated
cg21726079	0.00390625	-0.356417	13	NA	NA	NA	N_Shore	DMR	NA	Unclassified
cg04996219	0.0117188	-0.356404	5	CTNND2	NM_001332	TSS200	Island	DMR	NA	NA
cg13197216	0.00390625	-0.356283	8	NA	NA	NA	Island	NA	NA	Unclassified_Cell_type_specific
cg03427905	0.0078125	-0.35625	3	ADAMTS9	NM_182920	Body	Island	DMR	NA	NA
cg13156931	0.00390625	-0.356248	13	PRHOXNB	NM_001105577	Body	Island	NA	NA	Unclassified_Cell_type_specific
cg22144875	0.00390625	-0.355963	19	OPA3	NM_001017989	Body	Island	NA	TRUE	Unclassified
cg15540138	0.0078125	-0.35586	4	TLL1	NM_012464	Body	S_Shore	DMR	NA	NA
cg17470327	0.00390625	-0.355848	3	ROBO2	NM_002942	TSS1500	N_Shore	NA	NA	Unclassified_Cell_type_specific
cg10720723	0.0273438	-0.355832	7	PTPRN2;PTPRN2;PTPRN2	NM_002847;NM_130842;NM_130843	Body;Body;Body	N_Shore	NA	NA	Unclassified_Cell_type_specific
cg19082560	0.0117188	-0.355661	5	NA	NA	NA	S_Shore	DMR	NA	NA
cg23883696	0.0117188	-0.355649	18	NETO1;NETO1;NETO1	NM_153181;NM_138999;NM_138966	TSS1500;TSS1500;Body	Island	NA	NA	NA
cg17642369	0.0273438	-0.355575	7	NA	NA	NA	NA	NA	NA	NA
cg10040836	0.00390625	-0.355535	15	NR2F2;NR2F2;NR2F2;MIR1469;NR2F2	NM_001145156;NM_021005;NM_001145155;NR_031715;NM_001145157	TSS200;1stExon;Body;TSS1500;TSS1500	Island	NA	NA	NA
cg10742917	0.00390625	-0.355529	7	NA	NA	NA	Island	NA	NA	NA
cg05627557	0.00390625	-0.355445	2	NA	NA	NA	NA	NA	TRUE	NA
cg15105326	0.00390625	-0.355417	3	ZIC4;ZIC4;ZIC4;ZIC4;ZIC4	NM_001168378;NR_033119;NM_032153;NR_033118;NM_001168379	Body;Body;Body;Body;Body	Island	NA	NA	NA
cg05057720	0.00390625	-0.355402	14	CLEC14A	NM_175060	1stExon	Island	NA	TRUE	NA
cg27614751	0.0078125	-0.355375	12	NA	NA	NA	NA	NA	NA	NA
cg02663382	0.00390625	-0.355307	19	NA	NA	NA	Island	NA	TRUE	NA
cg15883716	0.00390625	-0.355173	1	ANKRD45	NM_198493	5'UTR	Island	NA	TRUE	NA
cg14166009	0.00390625	-0.355134	19	HKR1	NM_181786	TSS1500	Island	NA	NA	Promoter_Associated
cg04457979	0.0273438	-0.355101	11	KCNQ1DN	NR_024627	TSS1500	Island	NA	NA	NA
cg10177394	0.0117188	-0.355058	6	NA	NA	NA	Island	NA	NA	Unclassified_Cell_type_specific
cg03209854	0.00390625	-0.355035	5	ADAMTS16	NM_139056	TSS1500	Island	NA	NA	Unclassified_Cell_type_specific
cg22549870	0.00390625	-0.355004	15	NA	NA	NA	Island	CDMR	NA	Unclassified_Cell_type_specific
cg23658477	0.0078125	-0.354999	12	NA	NA	NA	Island	DMR	NA	Unclassified_Cell_type_specific
cg07036137	0.0273438	-0.354999	22	NA	NA	NA	Island	NA	NA	NA
cg26354128	0.0195312	-0.354986	14	KIAA1409	NM_020818	5'UTR	Island	NA	NA	NA
cg04438558	0.00390625	-0.354938	5	PCDHGA2;PCDHGA3;PCDHGA3;PCDHGA1	NM_018915;NM_018916;NM_032011;NM_018912	Body;1stExon;1stExon;Body	Island	NA	NA	NonGene_Associated
cg18430128	0.0117188	-0.354833	19	ZNF135;ZNF135;ZNF135;ZNF135;ZNF135	NM_001164527;NM_003436;NM_001164529;NM_007134;NM_001164530	TSS200;TSS200;TSS200;TSS200;TSS200	Island	NA	TRUE	Unclassified_Cell_type_specific
cg03992259	0.0117188	-0.354796	2	NCKAP5;NCKAP5	NM_207363;NM_207481	Body;Body	Island	NA	NA	NA
cg01978237	0.00390625	-0.354624	6	SIM1	NM_005068	Body	N_Shore	NA	NA	NA
cg01708273	0.0078125	-0.354565	2	HOXD11	NM_021192	3'UTR	S_Shore	NA	NA	Unclassified_Cell_type_specific
cg27517968	0.0117188	-0.354557	2	NA	NA	NA	Island	NA	NA	NA
cg00689492	0.0078125	-0.354533	4	MAEA;MAEA	NM_005882;NM_001017405	Body;Body	Island	NA	TRUE	Promoter_Associated_Cell_type_specific
cg07851675	0.0273438	-0.354478	5	NA	NA	NA	Island	NA	NA	NA
cg18449120	0.00390625	-0.354417	2	SOX11	NM_003108	1stExon	Island	NA	NA	NA
cg20300343	0.0195312	-0.354416	1	NA	NA	NA	Island	NA	NA	NA
cg13536060	0.00390625	-0.35432	19	SHANK1	NM_016148	Body	N_Shore	NA	NA	NA
cg08928408	0.00390625	-0.354284	3	NA	NA	NA	NA	NA	TRUE	NA
cg20168230	0.00390625	-0.354261	1	GRIK3	NM_000831	1stExon	Island	NA	NA	NA
cg03880355	0.00390625	-0.354227	5	FAM169A	NM_015566	TSS1500	S_Shore	RDMR	NA	NA
cg04027548	0.00390625	-0.354207	12	KCNJ8	NM_004982	Body	NA	RDMR	NA	Unclassified_Cell_type_specific
cg11748187	0.00390625	-0.354096	10	TCF7L2;TCF7L2;TCF7L2;TCF7L2;TCF7L2;TCF7L2	NM_001146284;NM_001146285;NM_030756;NM_001146274;NM_001146286;NM_001146283	Body;Body;Body;Body;Body;Body	S_Shore	NA	NA	NA
cg01664666	0.0078125	-0.354022	1	PLD5	NM_152666	5'UTR	Island	DMR	NA	NA
cg05310764	0.0078125	-0.353971	6	NA	NA	NA	NA	NA	NA	NA
cg24275315	0.0117188	-0.353954	4	NKX6-1	NM_006168	Body	N_Shore	RDMR	NA	NA
cg07152216	0.00390625	-0.35389	3	NA	NA	NA	N_Shore	RDMR	NA	NA
cg16027761	0.00390625	-0.353889	13	PCDH8;PCDH8	NM_002590;NM_032949	TSS200;TSS200	Island	NA	TRUE	NA
cg15808426	0.0078125	-0.353886	19	NA	NA	NA	Island	NA	NA	NA
cg21353911	0.00390625	-0.353819	2	NA	NA	NA	Island	NA	NA	NA
cg11957400	0.0078125	-0.353689	12	CACNA2D4	NM_172364	Body	N_Shore	NA	NA	Unclassified_Cell_type_specific
cg07095995	0.0078125	-0.353673	4	COL25A1;COL25A1	NM_032518;NM_198721	TSS200;TSS200	Island	DMR	NA	Unclassified_Cell_type_specific
cg09481404	0.00390625	-0.35345	15	NA	NA	NA	Island	NA	NA	NA
cg20258698	0.0195312	-0.353421	7	TNS3	NM_022748	5'UTR	NA	DMR	NA	NA
cg14270292	0.0195312	-0.353341	6	EYA4;EYA4;EYA4;EYA4;EYA4;EYA4	NM_004100;NM_172105;NM_004100;NM_172103;NM_172105;NM_172103	5'UTR;1stExon;1stExon;1stExon;5'UTR;5'UTR	Island	DMR	NA	NA
cg26086468	0.0117188	-0.353277	18	NA	NA	NA	N_Shore	DMR	NA	NA
cg06095752	0.00390625	-0.353256	2	MAP4K4;MAP4K4;MAP4K4	NM_145687;NM_145686;NM_004834	TSS1500;TSS1500;TSS1500	N_Shore	NA	NA	NA
cg15705813	0.00390625	-0.353233	2	NA	NA	NA	NA	NA	TRUE	Unclassified_Cell_type_specific
cg02709321	0.00390625	-0.352956	16	TOX3;TOX3	NM_001146188;NM_001080430	5'UTR;TSS1500	Island	NA	NA	NA
cg07622493	0.00390625	-0.352829	8	NA	NA	NA	Island	DMR	NA	NA
cg11557382	0.00390625	-0.352801	7	NA	NA	NA	Island	NA	NA	NA
cg08203682	0.0195312	-0.352707	15	C2CD4A	NM_207322	Body	Island	NA	TRUE	Unclassified_Cell_type_specific
cg16539957	0.0078125	-0.352685	14	NA	NA	NA	N_Shore	RDMR	NA	NA
cg22324567	0.00390625	-0.352516	8	EBF2	NM_022659	Body	Island	RDMR	NA	Unclassified_Cell_type_specific
cg10930308	0.00390625	-0.3525	6	RNF39;RNF39	NM_170769;NM_025236	Body;Body	Island	NA	NA	NA
cg07708453	0.00390625	-0.352498	1	PRDM2;PRDM2;PRDM2;PRDM2;PRDM2	NM_012231;NM_015866;NM_012231;NM_001135610;NM_015866	1stExon;5'UTR;5'UTR;5'UTR;1stExon	NA	NA	NA	NA
cg20359994	0.00390625	-0.352447	6	NA	NA	NA	Island	NA	NA	NA
cg16080876	0.00390625	-0.352411	8	NEFL	NM_006158	1stExon	Island	NA	TRUE	Unclassified_Cell_type_specific
cg01081263	0.00390625	-0.352398	11	SCUBE2;SCUBE2	NM_020974;NM_001170690	Body;Body	Island	NA	NA	NA
cg14564076	0.00390625	-0.352373	7	DPP6	NM_001039350	Body	Island	NA	NA	NA
cg03007522	0.0078125	-0.352373	8	GATA4	NM_002052	5'UTR	Island	DMR	NA	Unclassified_Cell_type_specific
cg15123692	0.00390625	-0.352319	2	KLHL29	NM_052920	Body	NA	NA	TRUE	NA
cg06564232	0.00390625	-0.352281	6	TFAP2B	NM_003221	Body	Island	NA	NA	NA
cg06247406	0.00390625	-0.35221	6	GRIK2;GRIK2;GRIK2	NM_021956;NM_001166247;NM_175768	TSS200;TSS200;TSS200	Island	NA	NA	NA
cg08857994	0.00390625	-0.352209	2	NA	NA	NA	Island	NA	NA	NA
cg02007567	0.00390625	-0.352083	16	FAM18A	NM_001079512	TSS200	Island	NA	NA	NA
cg12302070	0.00390625	-0.352028	2	KCNH7;KCNH7	NM_173162;NM_033272	TSS1500;TSS1500	NA	NA	NA	NA
cg01522826	0.00390625	-0.351953	12	TSPAN19;LRRIQ1;LRRIQ1;LRRIQ1;LRRIQ1	NM_001100917;NM_001079910;NM_032165;NM_001079910;NM_032165	TSS200;1stExon;5'UTR;5'UTR;1stExon	NA	DMR	NA	Unclassified_Cell_type_specific
cg12930882	0.0078125	-0.351947	5	GDNF;GDNF;GDNF	NM_199231;NM_000514;NM_199234	Body;Body;Body	NA	NA	TRUE	NA
[truncated: 4,992 more rows]

## Sheet: Table S2B
Table 2B. Differentially Methylated Loci comparing week 3 marrows with screening marrows in Arm B
IlluminaProbeID	P Value	DeltaBeta	CHR	UCSC_REFGENE_NAME	UCSC_REFGENE_ACCESSION	UCSC_REFGENE_GROUP	RELATION_TO_UCSC_CPG_ISLAND	DMR	ENHANCER	REGULATORY_FEATURE_GROUP
cg08637514	0.00390625	-0.589959	7	GIMAP7	NM_153236	5'UTR	NA	NA	NA	Unclassified_Cell_type_specific
cg03801183	0.00390625	-0.588447	7	GIMAP7	NM_153236	5'UTR	NA	NA	NA	NA
cg02749735	0.00390625	-0.563233	3	DGKG;DGKG;DGKG	NM_001346;NM_001080744;NM_001080745	Body;Body;Body	S_Shore	CDMR	TRUE	NA
cg24155429	0.00390625	-0.51243	3	DGKG;DGKG;DGKG	NM_001346;NM_001080744;NM_001080745	Body;Body;Body	Island	NA	TRUE	NA
cg12121643	0.00390625	-0.511622	3	DGKG;DGKG;DGKG	NM_001346;NM_001080744;NM_001080745	Body;Body;Body	Island	DMR	TRUE	NA
cg17293936	0.00390625	-0.510695	3	DGKG;DGKG;DGKG	NM_001346;NM_001080744;NM_001080745	Body;Body;Body	Island	NA	TRUE	Unclassified_Cell_type_specific
cg06636971	0.0078125	-0.499718	6	FAM65B	NM_014722	TSS1500	S_Shore	DMR	NA	Promoter_Associated
cg16425038	0.00390625	-0.498329	14	REC8;REC8	NM_001048205;NM_005132	TSS200;TSS200	Island	NA	NA	Promoter_Associated
cg22579265	0.00390625	-0.494024	10	NA	NA	NA	Island	DMR	TRUE	Unclassified_Cell_type_specific
cg03098814	0.0078125	-0.49296	6	FAM65B	NM_014722	TSS200	S_Shore	DMR	NA	Promoter_Associated
cg15289427	0.0195312	-0.491114	6	FAM65B	NM_014722	5'UTR	Island	DMR	NA	Promoter_Associated
cg05222924	0.00390625	-0.473698	11	WT1;WT1;WT1;WT1	NM_024425;NM_024426;NM_000378;NM_024424	Body;Body;Body;Body	N_Shore	NA	NA	NA
cg16232126	0.00390625	-0.467708	2	SLC5A7;SLC5A7	NM_021815;NM_021815	1stExon;5'UTR	Island	NA	NA	NA
cg02734358	0.00390625	-0.467467	4	GPRIN3	NM_198281	5'UTR	N_Shore	NA	NA	NA
cg17840719	0.00390625	-0.463464	5	ZNF454;ZNF454	NM_182594;NM_182594	1stExon;5'UTR	Island	NA	NA	NA
cg09234616	0.00390625	-0.462548	11	WT1;WT1;WT1;WT1	NM_024425;NM_024426;NM_000378;NM_024424	Body;Body;Body;Body	Island	NA	NA	NA
cg19989295	0.00390625	-0.462337	14	REC8;REC8	NM_001048205;NM_005132	TSS200;TSS200	Island	NA	NA	Promoter_Associated
cg11430077	0.00390625	-0.461909	10	GATA3;GATA3	NM_001002295;NM_002051	Body;Body	N_Shore	RDMR	NA	Promoter_Associated
cg18761994	0.0078125	-0.460561	6	FAM65B	NM_014722	TSS200	S_Shore	DMR	NA	Promoter_Associated
cg11083276	0.0195312	-0.459437	6	FAM65B	NM_014722	TSS200	S_Shore	DMR	NA	Promoter_Associated
cg09671837	0.0078125	-0.457775	7	FAM115A	NM_014719	5'UTR	Island	NA	NA	NA
cg03431846	0.00390625	-0.456504	14	REC8;REC8	NM_001048205;NM_005132	TSS200;TSS200	Island	NA	NA	Promoter_Associated
cg24239148	0.00390625	-0.451842	10	C10orf107;C10orf107	NM_173554;NM_173554	1stExon;5'UTR	Island	DMR	TRUE	NA
cg21839338	0.00390625	-0.451518	16	FAM18A	NM_001079512	Body	Island	NA	NA	NA
cg07516252	0.00390625	-0.448153	14	REC8;REC8	NM_001048205;NM_005132	TSS200;TSS200	Island	NA	NA	Promoter_Associated
cg09979478	0.0078125	-0.446817	8	NA	NA	NA	Island	DMR	NA	NA
cg07293445	0.00390625	-0.4429	7	KCP;KCP	NM_199349;NM_001135914	Body;Body	Island	NA	NA	NA
cg02915015	0.0078125	-0.442713	6	FAM65B	NM_014722	TSS200	S_Shore	DMR	NA	Promoter_Associated
cg05394800	0.00390625	-0.440481	13	NA	NA	NA	N_Shore	RDMR	NA	Unclassified
cg22797031	0.0078125	-0.440242	1	NA	NA	NA	N_Shore	RDMR	TRUE	NA
cg01071966	0.0117188	-0.438051	5	CRHBP;CRHBP	NM_001882;NM_001882	1stExon;5'UTR	N_Shore	NA	TRUE	NA
cg25537993	0.00390625	-0.437174	19	ZSCAN1	NM_182572	TSS1500	Island	NA	NA	NA
cg08576643	0.0078125	-0.436385	6	FAM65B	NM_014722	TSS1500	S_Shore	DMR	NA	Promoter_Associated
cg22299467	0.00390625	-0.435061	19	ZNF814	NM_001144989	Body	N_Shore	NA	NA	NonGene_Associated
cg00178249	0.00390625	-0.434252	8	LOC100192378	NR_024360	Body	N_Shore	NA	NA	NA
cg18556834	0.00390625	-0.432284	14	REC8;REC8	NM_001048205;NM_005132	TSS200;TSS200	Island	NA	NA	Promoter_Associated
cg00840332	0.00390625	-0.432141	7	LEP	NM_000230	TSS200	Island	NA	NA	NA
cg04391718	0.00390625	-0.431009	3	DGKG;DGKG;DGKG	NM_001346;NM_001080744;NM_001080745	Body;Body;Body	Island	DMR	TRUE	NA
cg19936032	0.00390625	-0.429093	6	FAM65B	NM_014722	TSS1500	S_Shore	DMR	NA	Promoter_Associated
cg09846875	0.00390625	-0.428392	7	FAM115A	NM_014719	5'UTR	S_Shore	NA	NA	NA
cg18628371	0.00390625	-0.428369	14	REC8;REC8	NM_001048205;NM_005132	TSS200;TSS200	Island	NA	NA	Promoter_Associated
cg00247571	0.00390625	-0.426997	13	NA	NA	NA	N_Shore	RDMR	NA	Unclassified
cg16052975	0.0117188	-0.426656	17	NA	NA	NA	Island	NA	TRUE	NA
cg23291534	0.0117188	-0.425613	8	KCNV1	NM_014379	TSS1500	Island	NA	NA	NA
cg01030534	0.00390625	-0.424864	7	FAM115A	NM_014719	5'UTR	N_Shelf	DMR	NA	Unclassified_Cell_type_specific
cg15746696	0.0117188	-0.424549	19	ZNF814	NM_001144989	TSS200	S_Shore	NA	NA	NonGene_Associated
cg23903465	0.0078125	-0.422377	6	FAM65B	NM_014722	TSS200	S_Shore	DMR	NA	Promoter_Associated
cg11203512	0.00390625	-0.421862	11	CCDC67	NM_181645	5'UTR	S_Shore	NA	NA	NA
cg23200020	0.00390625	-0.419734	19	LOC643719	NR_027620	Body	Island	NA	NA	NA
cg05382097	0.00390625	-0.419119	4	JAKMIP1;JAKMIP1	NM_001099433;NM_144720	5'UTR;5'UTR	Island	DMR	TRUE	NA
cg18211066	0.00390625	-0.418497	17	NA	NA	NA	S_Shore	RDMR	NA	NA
cg16909733	0.0078125	-0.418232	2	ANKMY1;ANKMY1	NM_017844;NM_016552	Body;Body	Island	NA	TRUE	Unclassified
cg25400396	0.00390625	-0.417299	19	ZNF814	NM_001144989	TSS200	S_Shore	NA	NA	NonGene_Associated
cg08564661	0.00390625	-0.417226	10	PLEKHA1	NM_001001974	TSS1500	N_Shore	NA	NA	NA
cg26001902	0.0078125	-0.416403	2	SLC5A7	NM_021815	TSS200	Island	NA	NA	NA
cg15709989	0.00390625	-0.416382	3	DGKG;DGKG;DGKG	NM_001346;NM_001080744;NM_001080745	Body;Body;Body	Island	CDMR	TRUE	NA
cg20170533	0.00390625	-0.415807	13	DLEU7;DLEU7	NM_198989;NM_198989	1stExon;5'UTR	Island	RDMR	NA	NA
cg00989853	0.00390625	-0.415264	1	IRF6;IRF6	NM_006147;NM_006147	5'UTR;1stExon	Island	NA	NA	Unclassified_Cell_type_specific
cg16473141	0.0117188	-0.415062	14	REC8;REC8;REC8;REC8	NM_001048205;NM_005132;NM_005132;NM_001048205	1stExon;1stExon;5'UTR;5'UTR	Island	NA	TRUE	Promoter_Associated
cg14781189	0.00390625	-0.414916	2	KCNH7;KCNH7;KCNH7;KCNH7	NM_173162;NM_033272;NM_033272;NM_173162	1stExon;5'UTR;1stExon;5'UTR	NA	NA	NA	NA
cg03514404	0.00390625	-0.414768	7	FAM115A	NM_014719	5'UTR	N_Shelf	NA	NA	Unclassified_Cell_type_specific
cg07333191	0.00390625	-0.413459	4	NA	NA	NA	Island	NA	NA	NA
cg18610423	0.0078125	-0.413334	6	FAM65B;FAM65B	NM_014722;NM_014722	1stExon;5'UTR	Island	DMR	NA	Promoter_Associated
cg26296488	0.0078125	-0.413322	4	DRD5	NM_000798	TSS200	Island	DMR	NA	NA
cg00193963	0.00390625	-0.413074	7	WIPF3	NM_001080529	Body	N_Shore	NA	NA	Unclassified_Cell_type_specific
cg03364108	0.0078125	-0.412461	22	C22orf45;C22orf45;UPB1	NR_028484;NR_028483;NM_016327	TSS200;TSS200;TSS1500	Island	DMR	TRUE	Unclassified_Cell_type_specific
cg26465391	0.00390625	-0.412295	19	ZNF154	NM_001085384	TSS200	S_Shore	NA	NA	NA
cg04864807	0.00390625	-0.411984	2	NA	NA	NA	Island	NA	TRUE	NA
cg26922444	0.00390625	-0.411569	6	FAM65B	NM_014722	TSS200	Island	DMR	NA	Promoter_Associated
cg22533573	0.00390625	-0.411266	11	WT1;WT1;WT1;WT1	NM_024425;NM_024426;NM_000378;NM_024424	Body;Body;Body;Body	S_Shore	DMR	NA	NA
cg08915603	0.00390625	-0.411254	4	MTNR1A	NM_005958	TSS200	Island	NA	NA	NA
cg17486860	0.00390625	-0.410002	11	WT1;WT1;WT1;WT1	NM_024425;NM_024426;NM_000378;NM_024424	Body;Body;Body;Body	N_Shore	CDMR	NA	NA
cg22510337	0.00390625	-0.409651	19	ZNF814	NM_001144989	Body	Island	NA	NA	NonGene_Associated
cg24368848	0.0078125	-0.409516	19	ZSCAN1	NM_182572	TSS1500	Island	NA	NA	NA
cg08668790	0.00390625	-0.4089	19	ZNF154	NM_001085384	TSS200	S_Shore	NA	NA	NA
cg18301891	0.0078125	-0.40846	14	DIO3;MIR1247	NM_001362;NR_031649	TSS1500;TSS1500	Island	NA	NA	Unclassified_Cell_type_specific
cg13975660	0.00390625	-0.408433	4	CAMK2D;CAMK2D;CAMK2D;CAMK2D;CAMK2D;CAMK2D	NM_172129;NM_172128;NM_172114;NM_172115;NM_001221;NM_172127	Body;Body;Body;Body;Body;Body	N_Shore	NA	NA	NA
cg10131657	0.00390625	-0.407879	8	PKHD1L1	NM_177531	TSS200	Island	NA	TRUE	NA
cg11294513	0.00390625	-0.407783	19	ZNF154	NM_001085384	Body	Island	NA	NA	NA
cg09402276	0.00390625	-0.405772	10	C10orf53;C10orf53	NM_001042427;NM_182554	TSS1500;TSS1500	N_Shore	NA	TRUE	NA
cg14471364	0.00390625	-0.404782	2	NA	NA	NA	S_Shore	NA	NA	NA
cg13540960	0.0078125	-0.404215	11	WT1;WT1;WT1;WT1	NM_024425;NM_024426;NM_000378;NM_024424	Body;Body;Body;Body	N_Shore	NA	NA	NA
cg14797402	0.00390625	-0.404211	11	NA	NA	NA	S_Shore	DMR	NA	Unclassified_Cell_type_specific
cg18512948	0.0078125	-0.404171	14	REC8;REC8;REC8	NM_001048205;NM_005132;NM_001048205	1stExon;5'UTR;5'UTR	Island	NA	TRUE	NA
cg18235050	0.0117188	-0.403905	12	NA	NA	NA	Island	DMR	NA	NA
cg20699586	0.00390625	-0.403803	1	NA	NA	NA	Island	NA	NA	Unclassified_Cell_type_specific
cg14455170	0.00390625	-0.40347	13	NA	NA	NA	NA	NA	NA	Unclassified_Cell_type_specific
cg06679720	0.00390625	-0.403051	13	DLEU7	NM_198989	1stExon	Island	NA	NA	NA
cg03323696	0.00390625	-0.402829	5	PDE4D;PDE4D	NM_001165899;NM_001104631	Body;1stExon	Island	NA	TRUE	NA
cg03234186	0.00390625	-0.402779	19	ZNF154	NM_001085384	TSS200	S_Shore	NA	NA	NA
cg22195627	0.0078125	-0.402779	19	NA	NA	NA	Island	DMR	NA	Unclassified_Cell_type_specific
cg09473510	0.00390625	-0.401075	4	MTNR1A	NM_005958	TSS200	Island	NA	NA	NA
cg16966315	0.0195312	-0.400867	7	NA	NA	NA	Island	NA	NA	NA
cg25923609	0.00390625	-0.400039	5	NA	NA	NA	Island	NA	NA	NA
cg06594404	0.00390625	-0.39987	4	NA	NA	NA	Island	NA	NA	NA
cg01178680	0.00390625	-0.399858	15	ISLR2;ISLR2;ISLR2;ISLR2	NM_001130138;NM_020851;NM_001130136;NM_001130137	Body;Body;Body;Body	Island	NA	NA	NA
cg23248887	0.0078125	-0.399402	14	SSTR1	NM_001049	Body	Island	NA	NA	Unclassified_Cell_type_specific
cg16386396	0.0078125	-0.399358	1	PRDM16;PRDM16	NM_022114;NM_199454	Body;Body	NA	NA	NA	Unclassified_Cell_type_specific
cg19718882	0.0078125	-0.398966	11	WIT1	NR_023920	Body	N_Shore	NA	NA	NA
cg05835105	0.0078125	-0.398926	4	PITX2;PITX2;PITX2	NM_000325;NM_153426;NM_153427	Body;Body;Body	Island	NA	NA	NA
cg05937737	0.00390625	-0.398366	3	SLC7A14	NM_020949	5'UTR	Island	NA	NA	NA
cg03192598	0.00390625	-0.397503	19	NA	NA	NA	Island	DMR	NA	Unclassified_Cell_type_specific
cg18121003	0.00390625	-0.395485	11	CCDC81;CCDC81	NM_001156474;NM_021827	TSS200;TSS200	Island	NA	TRUE	NA
cg03540175	0.00390625	-0.395346	3	CCDC36;CCDC36;CCDC36	NM_001135197;NM_001135197;NM_178173	1stExon;5'UTR;5'UTR	Island	NA	NA	NA
cg07016276	0.0273438	-0.39485	6	HLA-F;HLA-F;HLA-F	NM_001098478;NM_001098479;NM_018950	Body;Body;Body	Island	NA	TRUE	Promoter_Associated
cg11051055	0.00390625	-0.394723	8	XKR6	NM_173683	1stExon	Island	DMR	NA	NA
cg13080565	0.00390625	-0.394627	6	GRIK2;GRIK2;GRIK2	NM_021956;NM_001166247;NM_175768	TSS200;TSS200;TSS200	Island	NA	NA	NA
cg11254700	0.00390625	-0.394626	19	NA	NA	NA	Island	NA	NA	NA
cg01416891	0.00390625	-0.394567	10	CYP26C1	NM_183374	TSS200	Island	NA	NA	Unclassified_Cell_type_specific
cg13783653	0.00390625	-0.394405	9	NTNG2	NM_032536	5'UTR	Island	DMR	NA	NA
cg12296772	0.0117188	-0.39413	8	MTMR7	NM_004686	TSS200	Island	NA	TRUE	NA
cg12883980	0.00390625	-0.393239	13	NA	NA	NA	Island	NA	TRUE	NA
cg03502002	0.00390625	-0.393135	18	GALR1;GALR1	NM_001480;NM_001480	1stExon;5'UTR	Island	DMR	TRUE	Unclassified_Cell_type_specific
cg19827223	0.00390625	-0.392389	1	NA	NA	NA	N_Shore	DMR	NA	NA
cg18322569	0.00390625	-0.392196	1	BARHL2;BARHL2	NM_020063;NM_020063	5'UTR;1stExon	Island	NA	NA	NA
cg03679755	0.00390625	-0.392188	10	NA	NA	NA	Island	NA	NA	Unclassified_Cell_type_specific
cg23479922	0.00390625	-0.39216	5	MARCH11	NM_001102562	1stExon	Island	NA	NA	NA
cg27403635	0.00390625	-0.39183	5	KCNN2;KCNN2	NM_021614;NM_021614	1stExon;5'UTR	Island	NA	NA	NA
cg20872937	0.0117188	-0.390856	18	GALR1	NM_001480	TSS200	Island	DMR	TRUE	NA
cg26764019	0.00390625	-0.390828	19	NA	NA	NA	S_Shore	NA	NA	NA
cg23668184	0.00390625	-0.390565	2	SOX11;SOX11	NM_003108;NM_003108	3'UTR;1stExon	Island	NA	NA	NA
cg23302649	0.0078125	-0.390499	14	C14orf23;C14orf23	NR_026732;NR_026731	Body;Body	Island	NA	TRUE	Unclassified_Cell_type_specific
cg02523640	0.00390625	-0.39004	10	FOXI2	NM_207426	TSS1500	Island	NA	NA	NA
cg18534491	0.0078125	-0.389516	14	REC8;REC8	NM_001048205;NM_005132	TSS200;TSS200	Island	NA	NA	Promoter_Associated
cg24286165	0.0117188	-0.389177	11	WIT1	NR_023920	Body	N_Shore	NA	NA	NA
cg00751332	0.00390625	-0.388708	18	CABLES1;CABLES1	NM_001100619;NR_023359	TSS1500;TSS200	N_Shore	RDMR	NA	Unclassified
cg25782229	0.00390625	-0.388611	11	WT1;WT1;WT1;WT1	NM_024425;NM_024426;NM_000378;NM_024424	Body;Body;Body;Body	N_Shore	NA	NA	NA
cg16846645	0.00390625	-0.387215	2	FAM84A	NM_145175	5'UTR	Island	NA	TRUE	NA
cg23189410	0.00390625	-0.387169	3	ZIC4;ZIC1	NM_032153;NM_003412	TSS1500;TSS1500	N_Shore	RDMR	TRUE	NA
cg15552843	0.0078125	-0.38643	22	C22orf45;C22orf45;UPB1	NR_028484;NR_028483;NM_016327	TSS200;TSS200;TSS1500	Island	DMR	TRUE	Unclassified_Cell_type_specific
cg20959460	0.0078125	-0.386404	5	NA	NA	NA	N_Shore	NA	NA	NA
cg23817893	0.00390625	-0.386234	11	CCDC81;CCDC81;CCDC81;CCDC81	NM_001156474;NM_001156474;NM_021827;NM_021827	1stExon;5'UTR;1stExon;5'UTR	Island	NA	TRUE	NA
cg26422161	0.00390625	-0.38557	6	FOXQ1	NM_033260	1stExon	Island	NA	NA	NA
cg27230697	0.00390625	-0.385429	11	NA	NA	NA	S_Shore	NA	NA	Unclassified_Cell_type_specific
cg17525428	0.0273438	-0.384443	19	SHANK1	NM_016148	Body	N_Shore	DMR	NA	NA
cg00661523	0.0078125	-0.38416	3	MBNL1;MBNL1;LOC401093;LOC401093	NM_207292;NM_021038;NR_027038;NR_027037	TSS1500;TSS1500;Body;Body	N_Shore	RDMR	NA	NA
cg17603132	0.0078125	-0.383771	11	RIC3;RIC3	NM_024557;NM_001135109	Body;Body	N_Shore	NA	NA	Unclassified_Cell_type_specific
cg01726103	0.0078125	-0.383749	6	FAM65B	NM_014722	TSS1500	S_Shore	DMR	NA	NA
cg26115633	0.0078125	-0.382928	10	FOXI2	NM_207426	1stExon	Island	NA	NA	NA
cg18172135	0.00390625	-0.382918	3	DGKG;DGKG;DGKG	NM_001346;NM_001080744;NM_001080745	Body;Body;Body	S_Shore	CDMR	NA	NA
cg22431992	0.0078125	-0.3829	8	RBPMS;RBPMS;RBPMS;RBPMS	NM_001008712;NM_001008710;NM_001008711;NM_006867	Body;Body;Body;Body	S_Shore	RDMR	NA	NA
cg17241776	0.00390625	-0.382894	13	DLEU7	NM_198989	1stExon	Island	NA	NA	NA
cg18674980	0.00390625	-0.382159	8	CA3	NM_005181	TSS1500	N_Shore	NA	TRUE	NA
cg01735384	0.0078125	-0.381867	6	NA	NA	NA	Island	NA	NA	NA
cg13826452	0.00390625	-0.381796	6	NA	NA	NA	NA	NA	NA	NA
cg02987928	0.00390625	-0.381606	1	NA	NA	NA	Island	NA	TRUE	NA
cg15044957	0.00390625	-0.381443	11	KCNA4	NM_002233	TSS200	Island	NA	NA	NA
cg02469909	0.0078125	-0.381137	22	C22orf45;C22orf45;UPB1	NR_028484;NR_028483;NM_016327	TSS200;TSS200;TSS1500	Island	DMR	TRUE	NA
cg03532926	0.0078125	-0.380883	7	DPP6	NM_001039350	Body	Island	DMR	NA	NA
cg24531915	0.0117188	-0.380841	1	RHOU	NM_021205	Body	Island	NA	NA	Unclassified
cg03817667	0.0078125	-0.380802	7	VSTM2A	NM_182546	TSS200	Island	NA	NA	NA
cg14271531	0.0117188	-0.380631	6	ID4;ID4	NM_001546;NM_001546	1stExon;5'UTR	Island	NA	NA	NA
cg13692446	0.0195312	-0.379953	13	NA	NA	NA	Island	DMR	NA	NA
cg10395685	0.00390625	-0.379776	11	CCDC81;CCDC81	NM_001156474;NM_021827	TSS200;TSS200	Island	NA	TRUE	NA
cg23181580	0.00390625	-0.379291	11	NA	NA	NA	Island	NA	TRUE	NA
cg23847712	0.0078125	-0.379269	4	DRD5	NM_000798	TSS200	Island	DMR	NA	NA
cg13246235	0.0195312	-0.378759	6	PHACTR1	NM_030948	Body	Island	NA	NA	NA
cg14626309	0.00390625	-0.378521	4	NA	NA	NA	Island	NA	NA	NA
cg03205140	0.0195312	-0.378413	10	PLEKHA1	NM_001001974	TSS1500	N_Shore	NA	NA	NA
cg21011139	0.0078125	-0.378262	11	CYB5R2	NM_016229	TSS1500	Island	NA	NA	Unclassified_Cell_type_specific
cg13283952	0.00390625	-0.378256	2	NA	NA	NA	Island	NA	TRUE	NA
cg10546219	0.0078125	-0.37816	17	NA	NA	NA	Island	NA	NA	Promoter_Associated_Cell_type_specific
cg18267049	0.00390625	-0.377777	10	NA	NA	NA	Island	NA	NA	Unclassified_Cell_type_specific
cg11260097	0.00390625	-0.377345	7	NA	NA	NA	Island	NA	NA	NA
cg21937377	0.0195312	-0.377037	3	C3orf21	NM_152531	Body	NA	NA	NA	Unclassified
cg24353443	0.0117188	-0.376338	3	PDZRN3	NM_015009	TSS200	Island	NA	NA	NA
cg26466587	0.0117188	-0.376105	6	MCHR2;MCHR2	NM_001040179;NM_032503	TSS200;TSS200	Island	NA	TRUE	NA
cg00683332	0.00390625	-0.375947	16	NA	NA	NA	Island	RDMR	NA	NA
cg04534765	0.00390625	-0.375872	18	GALR1;GALR1	NM_001480;NM_001480	1stExon;5'UTR	Island	DMR	TRUE	NA
cg10603275	0.0195312	-0.375173	3	CHL1	NM_006614	5'UTR	Island	NA	NA	NA
cg00142402	0.00390625	-0.374874	17	NA	NA	NA	S_Shore	RDMR	NA	NA
cg11931596	0.00390625	-0.374851	8	IL7	NM_000880	Body	NA	NA	NA	NA
cg03111404	0.0273438	-0.3747	6	NA	NA	NA	S_Shore	NA	NA	NA
cg01456368	0.0078125	-0.374564	3	DNAH1	NM_015512	5'UTR	NA	NA	NA	Unclassified_Cell_type_specific
cg12506930	0.00390625	-0.374239	19	ZNF154	NM_001085384	TSS200	S_Shore	NA	NA	NA
cg14789818	0.00390625	-0.374217	1	NA	NA	NA	Island	NA	NA	Unclassified_Cell_type_specific
cg18860954	0.00390625	-0.374066	19	ZNF814	NM_001144989	TSS200	S_Shore	NA	NA	NonGene_Associated
cg05135549	0.0078125	-0.373546	22	NA	NA	NA	Island	NA	NA	NA
cg00274965	0.00390625	-0.373341	21	NA	NA	NA	Island	DMR	NA	NA
cg10752158	0.00390625	-0.373288	4	NA	NA	NA	N_Shelf	RDMR	NA	NA
cg08490115	0.00390625	-0.373198	11	KCNA4	NM_002233	TSS200	Island	NA	NA	NA
cg08145590	0.00390625	-0.373063	3	C3orf15	NM_033364	Body	Island	NA	TRUE	Unclassified
cg25645064	0.00390625	-0.373031	3	NA	NA	NA	NA	NA	TRUE	NA
cg15618978	0.00390625	-0.372598	3	TRIM59	NM_173084	TSS1500	Island	NA	NA	Promoter_Associated
cg15084543	0.0078125	-0.372533	1	ELTD1;ELTD1	NM_022159;NM_022159	5'UTR;1stExon	Island	NA	TRUE	NA
cg00379648	0.00390625	-0.371869	12	RFX4	NM_213594	Body	Island	NA	TRUE	NA
cg15397374	0.0117188	-0.371857	8	EFCAB1;EFCAB1;EFCAB1	NM_001142857;NM_024593;NR_024605	1stExon;1stExon;Body	Island	NA	TRUE	NA
cg18855080	0.0078125	-0.371705	1	NA	NA	NA	NA	NA	TRUE	Unclassified_Cell_type_specific
cg11377136	0.0117188	-0.371703	22	PKDREJ	NM_006071	1stExon	Island	NA	NA	Unclassified_Cell_type_specific
cg06667761	0.00390625	-0.371452	4	PCDH10;PCDH10	NM_032961;NM_020815	1stExon;1stExon	Island	NA	NA	NonGene_Associated_Cell_type_specific
cg11127915	0.0117188	-0.371297	19	NFIX	NM_002501	Body	Island	NA	NA	NA
cg13879483	0.00390625	-0.371268	12	USP44;USP44	NM_001042403;NM_032147	TSS1500;5'UTR	Island	DMR	NA	Promoter_Associated_Cell_type_specific
cg15412759	0.00390625	-0.370528	6	TFAP2D	NM_172238	Body	Island	NA	NA	NA
cg00563824	0.0117188	-0.370454	1	NA	NA	NA	Island	NA	NA	Unclassified_Cell_type_specific
cg06010588	0.00390625	-0.370418	8	UNC5D	NM_080872	TSS200	Island	DMR	NA	NA
cg21195256	0.00390625	-0.369723	14	C14orf23;C14orf23	NR_026732;NR_026731	Body;Body	S_Shore	NA	TRUE	Unclassified_Cell_type_specific
cg20406460	0.00390625	-0.369717	5	NA	NA	NA	Island	NA	NA	NA
cg17054060	0.0078125	-0.369664	5	NA	NA	NA	N_Shore	NA	NA	NA
cg06335867	0.00390625	-0.369658	7	NXPH1	NM_152745	Body	Island	NA	NA	NA
cg00466268	0.0078125	-0.369399	3	SLITRK3	NM_014926	TSS200	NA	NA	NA	NA
cg01969701	0.00390625	-0.369196	11	NA	NA	NA	Island	NA	TRUE	NA
cg27527630	0.00390625	-0.368667	7	WIPF3	NM_001080529	Body	N_Shore	RDMR	NA	NA
cg18836626	0.00390625	-0.368634	13	ATP8A2	NM_016529	Body	Island	NA	NA	NA
cg17911318	0.0117188	-0.368584	18	GALR1	NM_001480	TSS200	Island	DMR	TRUE	NA
cg05942459	0.00390625	-0.368315	6	GRIK2;GRIK2;GRIK2	NM_021956;NM_001166247;NM_175768	TSS200;TSS200;TSS200	Island	NA	NA	NA
cg13028113	0.00390625	-0.368216	5	C5orf43	NM_001048249	TSS1500	S_Shore	NA	NA	NA
cg13777717	0.0195312	-0.368124	5	CRHBP	NM_001882	Body	Island	NA	NA	NA
cg04360793	0.0117188	-0.367659	1	ELTD1;ELTD1	NM_022159;NM_022159	5'UTR;1stExon	Island	NA	TRUE	NA
cg05093169	0.00390625	-0.36754	11	PHOX2A	NM_005169	TSS200	Island	NA	NA	NA
cg02606840	0.0078125	-0.367536	2	MGAT4A;MGAT4A	NM_001160154;NM_012214	TSS1500;Body	NA	NA	NA	Unclassified_Cell_type_specific
cg02643782	0.00390625	-0.367437	3	NA	NA	NA	S_Shore	NA	NA	NA
cg07766263	0.00390625	-0.367434	3	SLC7A14	NM_020949	5'UTR	Island	NA	NA	NA
cg24862510	0.0078125	-0.367361	1	NA	NA	NA	Island	NA	NA	NA
cg01268824	0.00390625	-0.367312	19	ZNF154	NM_001085384	TSS1500	S_Shore	NA	NA	NA
cg25591794	0.00390625	-0.366809	13	PRHOXNB	NM_001105577	Body	Island	NA	NA	Unclassified_Cell_type_specific
cg05946694	0.0078125	-0.366103	6	NA	NA	NA	N_Shore	NA	NA	NA
cg06901890	0.0273438	-0.365826	9	FNBP1	NM_015033	Body	N_Shore	NA	NA	NA
cg03129384	0.00390625	-0.365798	10	FAM196A;DOCK1	NM_001039762;NM_001380	TSS1500;Body	Island	DMR	NA	NA
cg07838098	0.00390625	-0.365624	1	RHOU	NM_021205	Body	Island	NA	NA	Unclassified
cg07065111	0.0195312	-0.364843	2	NA	NA	NA	Island	NA	NA	NA
cg20529344	0.00390625	-0.364743	13	NA	NA	NA	N_Shore	RDMR	NA	NA
cg14997413	0.00390625	-0.364492	7	COBL	NM_015198	TSS1500	Island	NA	TRUE	NA
cg16664405	0.0078125	-0.364344	10	NA	NA	NA	Island	NA	NA	NA
cg25741487	0.0195312	-0.364062	3	NA	NA	NA	Island	NA	NA	NA
cg20264732	0.00390625	-0.363884	16	ESRP2	NM_024939	1stExon	Island	NA	NA	Unclassified_Cell_type_specific
cg18404374	0.00390625	-0.363706	3	LRRC3B	NM_052953	TSS1500	N_Shore	NA	NA	NA
cg17555373	0.00390625	-0.363199	13	NA	NA	NA	Island	NA	TRUE	NA
cg10246081	0.00390625	-0.36315	12	C1QL4	NM_001008223	Body	Island	NA	NA	Unclassified_Cell_type_specific
cg08620154	0.0195312	-0.36298	8	NA	NA	NA	S_Shore	NA	NA	NA
cg27555582	0.00390625	-0.362966	12	NA	NA	NA	Island	NA	NA	Unclassified_Cell_type_specific
cg09359064	0.0195312	-0.362646	9	NTNG2	NM_032536	5'UTR	Island	NA	NA	NA
cg18320766	0.0078125	-0.362451	19	EPS8L1;EPS8L1	NM_017729;NM_133180	Body;Body	Island	DMR	TRUE	NA
cg20127191	0.0195312	-0.362276	19	NA	NA	NA	S_Shore	DMR	NA	NonGene_Associated
cg08833577	0.00390625	-0.362223	10	VAX1;VAX1	NM_199131;NM_001112704	TSS1500;TSS1500	Island	DMR	NA	Unclassified_Cell_type_specific
cg15415452	0.0117188	-0.362179	13	NA	NA	NA	Island	DMR	NA	NA
cg01893212	0.00390625	-0.362011	7	VWC2	NM_198570	TSS200	Island	DMR	NA	NA
cg06585566	0.00390625	-0.361991	19	NA	NA	NA	Island	RDMR	NA	NA
cg08958294	0.00390625	-0.361202	6	GRM1;GRM1	NM_001114329;NM_000838	5'UTR;5'UTR	N_Shore	NA	NA	NA
cg21635870	0.00390625	-0.36111	6	GRIK2;GRIK2;GRIK2;GRIK2;GRIK2;GRIK2	NM_175768;NM_021956;NM_175768;NM_001166247;NM_021956;NM_001166247	1stExon;1stExon;5'UTR;1stExon;5'UTR;5'UTR	Island	NA	NA	NA
cg17124829	0.0078125	-0.360844	2	NA	NA	NA	Island	NA	TRUE	Unclassified_Cell_type_specific
cg13644317	0.00390625	-0.360708	18	NA	NA	NA	Island	NA	NA	NA
cg27319123	0.00390625	-0.360523	11	KCNA4;KCNA4	NM_002233;NM_002233	1stExon;5'UTR	N_Shore	NA	NA	NA
cg21865845	0.00390625	-0.360357	3	ROBO1	NM_002941	5'UTR	Island	NA	NA	NA
cg07716052	0.00390625	-0.360091	11	WT1;WT1;WT1;WT1	NM_024425;NM_024426;NM_000378;NM_024424	Body;Body;Body;Body	N_Shore	CDMR	NA	NA
cg03659519	0.0078125	-0.360065	18	GALR1	NM_001480	TSS200	Island	DMR	TRUE	NA
cg16768018	0.0078125	-0.359837	3	ZIC4;ZIC4;ZIC4;ZIC4;ZIC4	NM_001168378;NR_033119;NM_032153;NR_033118;NM_001168379	Body;Body;Body;Body;Body	Island	NA	NA	NA
cg13929328	0.00390625	-0.359645	10	FOXI2	NM_207426	1stExon	Island	NA	NA	NA
cg02057833	0.00390625	-0.359629	1	RHOU	NM_021205	Body	Island	NA	NA	Unclassified
cg22455914	0.0117188	-0.35952	18	LAMA1	NM_005559	Body	Island	DMR	NA	NA
cg01445580	0.0273438	-0.359382	1	C1orf94;CSMD2	NM_032884;NM_052896	TSS1500;TSS1500	S_Shore	NA	NA	NA
cg13539545	0.00390625	-0.359233	14	NA	NA	NA	Island	NA	TRUE	NA
cg12892506	0.00390625	-0.359034	3	ZIC4;ZIC4;ZIC4	NM_001168378;NM_032153;NM_001168379	Body;Body;Body	Island	RDMR	TRUE	NA
cg18560328	0.0078125	-0.358124	11	SYT9	NM_175733	TSS200	Island	DMR	TRUE	NA
cg24496475	0.0078125	-0.358041	4	NA	NA	NA	Island	NA	NA	NA
cg05172259	0.0078125	-0.358034	14	NA	NA	NA	Island	NA	TRUE	NA
cg22511262	0.0195312	-0.357924	11	WT1;WT1;WT1;WT1	NM_024425;NM_024426;NM_000378;NM_024424	Body;Body;Body;Body	Island	NA	NA	NA
cg17078116	0.0117188	-0.357793	8	NEFM;NEFM	NM_001105541;NM_005382	TSS200;1stExon	Island	NA	NA	Promoter_Associated_Cell_type_specific
cg24843380	0.00390625	-0.357551	5	ZNF454	NM_182594	TSS1500	Island	NA	NA	NA
cg02746381	0.0078125	-0.357378	2	FAM84A;FAM84A	NM_145175;NM_145175	1stExon;5'UTR	Island	NA	NA	NA
cg14456683	0.0078125	-0.357009	3	ZIC1	NM_003412	TSS200	Island	NA	NA	NA
cg12468774	0.00390625	-0.356991	3	CCDC36;CCDC36	NM_001135197;NM_178173	TSS200;5'UTR	Island	NA	NA	NA
cg11413039	0.00390625	-0.356558	11	PUS3;DDX25	NM_031307;NM_013264	TSS1500;1stExon	Island	NA	NA	NA
cg13732582	0.00390625	-0.356185	4	KLB	NM_175737	Body	Island	NA	TRUE	Unclassified_Cell_type_specific
cg02853616	0.00390625	-0.355737	4	NA	NA	NA	Island	NA	TRUE	NA
cg03437479	0.00390625	-0.355646	18	ZNF397OS;ZNF397OS	NM_001166012;NM_001112734	5'UTR;5'UTR	N_Shore	NA	NA	Unclassified_Cell_type_specific
cg21390624	0.0195312	-0.355115	6	EYA4;EYA4;EYA4	NM_172105;NM_172103;NM_004100	TSS1500;TSS1500;TSS1500	N_Shore	CDMR	NA	NA
cg04513549	0.0273438	-0.354981	10	ADARB2	NM_018702	Body	NA	NA	TRUE	NA
cg13482308	0.0078125	-0.354533	9	PAX5	NM_016734	Body	Island	NA	NA	NA
cg08258526	0.0078125	-0.354503	8	EFCAB1;EFCAB1;EFCAB1;EFCAB1;EFCAB1	NM_001142857;NM_024593;NM_001142857;NM_024593;NR_024605	5'UTR;5'UTR;1stExon;1stExon;Body	Island	NA	TRUE	NA
cg27258399	0.00390625	-0.354328	8	HTRA4	NM_153692	Body	Island	NA	TRUE	NA
cg26595643	0.00390625	-0.353904	10	VAX1;VAX1	NM_199131;NM_001112704	TSS1500;TSS1500	Island	DMR	NA	Unclassified_Cell_type_specific
cg08566455	0.00390625	-0.353811	2	NA	NA	NA	Island	NA	NA	NA
cg08273957	0.0390625	-0.353503	14	NA	NA	NA	NA	NA	NA	NA
cg23044884	0.0117188	-0.353313	8	RBPMS;RBPMS;RBPMS;RBPMS	NM_001008712;NM_001008710;NM_001008711;NM_006867	Body;Body;Body;Body	S_Shelf	NA	NA	NA
cg23964682	0.0195312	-0.352771	2	ANKMY1;ANKMY1	NM_017844;NM_016552	TSS200;TSS200	Island	NA	NA	Promoter_Associated
cg19402483	0.0078125	-0.35223	22	NA	NA	NA	N_Shore	NA	NA	NA
cg06833110	0.0273438	-0.352041	2	MEIS1	NM_002398	Body	Island	NA	NA	Unclassified
cg02461363	0.00390625	-0.351817	10	TMEM26	NM_178505	Body	Island	NA	NA	NA
cg03291396	0.0273438	-0.351625	2	SLC11A1	NM_000578	Body	Island	NA	TRUE	NA
cg17200465	0.00390625	-0.351601	3	ENTPD3	NM_001248	TSS200	N_Shore	NA	TRUE	NA
cg03388193	0.00390625	-0.35138	10	HPSE2;HPSE2;HPSE2;HPSE2	NM_001166244;NM_001166246;NM_021828;NM_001166245	TSS1500;TSS1500;TSS1500;TSS1500	S_Shore	RDMR	NA	NA
cg13954457	0.00390625	-0.351312	5	FBLL1	NR_024356	Body	Island	DMR	NA	NA
cg10132208	0.00390625	-0.351025	19	ZSCAN1	NM_182572	5'UTR	Island	NA	NA	NA
cg19922137	0.0195312	-0.351006	1	SYT14;SYT14;SYT14;SYT14;SYT14;SYT14;SYT14;SYT14;SYT14;SYT14	NM_001146262;NM_001146264;NM_153262;NR_027459;NR_027458;NM_001146262;NM_153262;NM_001146261;NM_001146261;NM_001146264	1stExon;5'UTR;1stExon;Body;Body;5'UTR;5'UTR;1stExon;5'UTR;1stExon	Island	NA	NA	NA
cg23619365	0.0195312	-0.350852	13	NA	NA	NA	Island	DMR	NA	NA
cg24813736	0.00390625	-0.350672	5	NA	NA	NA	Island	NA	NA	NA
cg16411256	0.00390625	-0.350644	8	EPHX2	NM_001979	Body	S_Shore	NA	NA	Promoter_Associated
cg02467990	0.0117188	-0.350554	7	VWC2	NM_198570	TSS200	Island	DMR	NA	NA
cg01384143	0.00390625	-0.35035	3	C3orf14	NM_020685	TSS1500	Island	NA	NA	Promoter_Associated_Cell_type_specific
cg26558485	0.0117188	-0.350163	1	CYP4X1;CYP4X1	NM_178033;NM_178033	1stExon;5'UTR	Island	NA	TRUE	NA
cg20809378	0.0117188	-0.349822	11	NA	NA	NA	Island	DMR	NA	NA
cg01345315	0.0195312	-0.349706	12	ADAMTS20	NM_025003	TSS1500	Island	NA	NA	NA
cg13023623	0.00390625	-0.34959	14	OTX2	NM_021728	5'UTR	Island	NA	NA	NA
cg18282849	0.00390625	-0.349153	11	CCDC81;CCDC81	NM_001156474;NM_021827	TSS200;TSS200	Island	NA	TRUE	NA
cg04118306	0.0078125	-0.349102	8	NEFM;NEFM	NM_001105541;NM_005382	TSS200;1stExon	Island	NA	NA	Promoter_Associated_Cell_type_specific
cg04792712	0.0117188	-0.349054	8	MTMR7	NM_004686	TSS200	Island	DMR	TRUE	NA
cg04365721	0.00390625	-0.34888	5	IRX1	NM_024337	Body	Island	NA	NA	NA
cg24980653	0.0117188	-0.348638	4	NA	NA	NA	Island	NA	NA	NA
cg19761848	0.00390625	-0.348635	2	GBX2	NM_001485	TSS200	Island	NA	NA	NA
cg06211724	0.00390625	-0.348547	1	LAMC2;LAMC2;LAMC2;LAMC2	NM_018891;NM_018891;NM_005562;NM_005562	1stExon;5'UTR;5'UTR;1stExon	NA	NA	TRUE	NA
cg27363829	0.0078125	-0.348515	3	SLITRK3	NM_014926	TSS200	NA	DMR	NA	NA
cg10575261	0.00390625	-0.348486	5	ZNF454	NM_182594	TSS200	Island	NA	NA	NA
cg14255256	0.0078125	-0.348342	2	FAM110C	NM_001077710	TSS200	Island	NA	NA	NA
cg05502701	0.0195312	-0.348164	3	PDZRN3	NM_015009	TSS200	Island	NA	NA	NA
cg03738025	0.00390625	-0.348039	6	NA	NA	NA	Island	NA	NA	Unclassified_Cell_type_specific
cg15766075	0.0195312	-0.347917	2	ANKMY1;ANKMY1	NM_017844;NM_016552	TSS200;TSS200	Island	NA	NA	Promoter_Associated
cg26848718	0.00390625	-0.347277	11	WT1;WT1;WT1;WT1	NM_024425;NM_024426;NM_000378;NM_024424	Body;Body;Body;Body	Island	NA	NA	NA
cg10576280	0.00390625	-0.346733	10	PLEKHA1	NM_001001974	TSS1500	N_Shore	NA	NA	NA
cg17869514	0.00390625	-0.346563	9	NA	NA	NA	Island	DMR	NA	Unclassified_Cell_type_specific
cg06783737	0.00390625	-0.34636	6	NA	NA	NA	NA	NA	NA	NA
cg00468146	0.00390625	-0.346027	6	ID4	NM_001546	1stExon	Island	NA	NA	NA
cg10603004	0.0078125	-0.345872	8	NKX2-6	NM_001136271	TSS1500	Island	NA	TRUE	NA
cg17463745	0.00390625	-0.345835	1	NA	NA	NA	S_Shore	NA	NA	NA
cg03704308	0.00390625	-0.345787	7	NA	NA	NA	S_Shore	DMR	TRUE	NA
cg03052301	0.00390625	-0.3457	11	WIT1	NR_023920	Body	N_Shore	NA	TRUE	NA
cg00346208	0.00390625	-0.345061	1	VWA5B1	NM_001039500	Body	Island	NA	NA	Unclassified_Cell_type_specific
cg01137955	0.00390625	-0.344904	16	CASKIN1	NM_020764	Body	Island	NA	NA	Unclassified_Cell_type_specific
cg04367503	0.00390625	-0.344767	19	NFIX	NM_002501	Body	Island	NA	NA	NA
cg14473924	0.0078125	-0.344519	3	PDZRN3	NM_015009	TSS200	Island	NA	NA	NA
cg00046499	0.00390625	-0.344395	3	GPR149	NM_001038705	Body	N_Shore	NA	TRUE	NA
cg12877723	0.00390625	-0.344315	8	PENK;PENK	NM_006211;NM_001135690	Body;Body	Island	NA	NA	NA
cg00735667	0.0117188	-0.344278	3	NA	NA	NA	Island	NA	NA	NA
cg27032232	0.0117188	-0.343892	7	DPP6;DPP6	NM_001039350;NM_001039350	1stExon;5'UTR	Island	NA	NA	NA
cg27049766	0.00390625	-0.343867	19	ZNF154;ZNF154	NM_001085384;NM_001085384	5'UTR;1stExon	Island	NA	NA	NA
cg16555417	0.00390625	-0.343571	1	NA	NA	NA	Island	NA	TRUE	NA
cg04974290	0.0078125	-0.343193	17	NA	NA	NA	Island	NA	NA	Unclassified_Cell_type_specific
cg22836229	0.0195312	-0.343063	8	EFCAB1;EFCAB1;EFCAB1;EFCAB1;EFCAB1	NM_001142857;NM_024593;NM_001142857;NM_024593;NR_024605	5'UTR;5'UTR;1stExon;1stExon;Body	Island	NA	TRUE	NA
cg10530851	0.0117188	-0.343024	14	NKX2-8	NM_014360	Body	Island	DMR	TRUE	NA
cg13471114	0.00390625	-0.342894	2	OTX1	NM_014562	TSS1500	Island	NA	TRUE	NA
cg07349208	0.00390625	-0.342589	4	NA	NA	NA	Island	NA	TRUE	NA
cg20927661	0.0117188	-0.342282	2	SOX11;SOX11	NM_003108;NM_003108	3'UTR;1stExon	Island	NA	NA	NA
cg22546374	0.0117188	-0.342156	6	NA	NA	NA	NA	NA	NA	Unclassified_Cell_type_specific
cg07185131	0.00390625	-0.341904	2	NA	NA	NA	NA	NA	TRUE	NA
cg03544320	0.0195312	-0.341794	4	CRMP1	NM_001014809	1stExon	Island	NA	NA	NA
cg10485664	0.00390625	-0.341379	7	FEZF1;FEZF1	NM_001160264;NM_001024613	TSS1500;TSS1500	Island	NA	NA	NA
cg18384778	0.0117188	-0.341134	19	NA	NA	NA	Island	NA	NA	NA
cg12744820	0.00390625	-0.340879	6	OLIG3	NM_175747	1stExon	Island	NA	TRUE	Unclassified_Cell_type_specific
cg25896734	0.00390625	-0.340876	7	EFCAB10	NR_027068	Body	N_Shore	NA	NA	Unclassified_Cell_type_specific
cg24827660	0.0117188	-0.340696	20	PHACTR3	NM_080672	TSS200	N_Shore	NA	NA	NA
cg23856413	0.0078125	-0.340657	6	NA	NA	NA	Island	NA	NA	NA
cg17714025	0.00390625	-0.339992	11	KCNA4	NM_002233	TSS200	Island	NA	NA	NA
cg11832722	0.0117188	-0.339892	18	DSC3;DSC3	NM_001941;NM_024423	TSS1500;TSS1500	Island	NA	NA	Unclassified
cg17712694	0.00390625	-0.339881	5	MARCH11	NM_001102562	TSS200	Island	NA	NA	NA
cg21884231	0.0273438	-0.339755	3	SLC7A14;SLC7A14	NM_020949;NM_020949	5'UTR;1stExon	Island	NA	NA	NA
cg02064724	0.0195312	-0.339602	14	PNMA1	NM_006029	1stExon	N_Shore	NA	NA	Promoter_Associated
cg06083330	0.0195312	-0.339299	4	POU4F2	NM_004575	Body	Island	NA	TRUE	Unclassified_Cell_type_specific
cg26078977	0.0195312	-0.339139	5	PDE4D;PDE4D;PDE4D	NM_001165899;NM_001104631;NM_001104631	Body;1stExon;5'UTR	Island	NA	TRUE	NA
cg09887059	0.0078125	-0.338956	12	NA	NA	NA	Island	NA	NA	NA
cg07690882	0.0078125	-0.338883	11	NA	NA	NA	Island	NA	NA	NA
cg09614415	0.0078125	-0.338818	10	FOXI2	NM_207426	TSS200	Island	DMR	NA	NA
cg05583608	0.0078125	-0.338739	16	NA	NA	NA	Island	NA	TRUE	NA
cg10804656	0.00390625	-0.337976	10	NA	NA	NA	Island	NA	TRUE	NA
cg23881278	0.0078125	-0.337845	11	DRD2;DRD2	NM_000795;NM_016574	TSS1500;TSS1500	Island	DMR	NA	NA
cg16647921	0.00390625	-0.337803	4	NA	NA	NA	Island	NA	NA	NA
cg16345647	0.00390625	-0.337799	21	DSCR6	NM_018962	TSS1500	Island	NA	NA	Unclassified_Cell_type_specific
cg21961487	0.0117188	-0.337758	12	RFX4	NM_213594	Body	Island	NA	TRUE	NA
cg11242791	0.0078125	-0.337026	19	ICAM5	NM_003259	Body	Island	DMR	NA	Promoter_Associated
cg05926722	0.0117188	-0.33665	14	NA	NA	NA	Island	NA	TRUE	NA
cg17949440	0.00390625	-0.336559	11	LRRC4C;LRRC4C	NM_020929;NM_020929	5'UTR;1stExon	NA	DMR	NA	Unclassified_Cell_type_specific
cg20585869	0.00390625	-0.336549	8	NEFM;NEFM	NM_001105541;NM_005382	TSS200;1stExon	Island	NA	NA	Promoter_Associated_Cell_type_specific
cg08476511	0.00390625	-0.336412	6	KIF25;KIF25	NM_005355;NM_030615	Body;Body	Island	DMR	TRUE	NA
cg04397433	0.0273438	-0.336375	2	MALL;MALL	NM_005434;NM_005434	5'UTR;1stExon	Island	NA	TRUE	NA
cg13184823	0.00390625	-0.335513	4	MTNR1A	NM_005958	TSS200	Island	NA	NA	NA
cg10192893	0.0117188	-0.335477	4	PHOX2B	NM_003924	Body	Island	NA	TRUE	NA
cg15504461	0.0078125	-0.335474	3	NA	NA	NA	N_Shore	RDMR	NA	NA
cg09645336	0.00390625	-0.335199	5	C5orf43	NM_001048249	TSS1500	S_Shore	NA	NA	NA
cg26675876	0.0195312	-0.335168	8	XKR6	NM_173683	TSS1500	Island	DMR	NA	Promoter_Associated
cg16807089	0.0078125	-0.334669	7	FAM115A	NM_014719	5'UTR	Island	NA	NA	Unclassified_Cell_type_specific
cg06133110	0.0078125	-0.334442	7	SCRN1;SCRN1;SCRN1;SCRN1	NM_014766;NM_001145514;NM_001145513;NM_001145515	5'UTR;Body;5'UTR;5'UTR	N_Shore	NA	NA	Unclassified
cg12523924	0.00390625	-0.334187	5	NA	NA	NA	Island	NA	NA	NA
cg27324426	0.00390625	-0.333945	19	ZNF154	NM_001085384	TSS1500	S_Shore	NA	NA	NA
cg10387551	0.0078125	-0.333762	11	KCNA4	NM_002233	TSS200	Island	NA	NA	NA
cg05221748	0.00390625	-0.33356	5	NA	NA	NA	NA	NA	NA	NA
cg04120686	0.0117188	-0.333298	3	NA	NA	NA	N_Shore	NA	NA	NA
cg20600210	0.00390625	-0.333151	20	APCDD1L	NM_153360	TSS200	Island	NA	NA	NA
cg08190858	0.00390625	-0.33315	12	NA	NA	NA	Island	NA	NA	NA
cg26958124	0.00390625	-0.332608	19	OPA3	NM_001017989	Body	Island	NA	NA	Unclassified
cg21706229	0.00390625	-0.332599	17	NA	NA	NA	Island	CDMR	TRUE	NA
cg02213139	0.00390625	-0.332389	1	WDR63	NM_145172	TSS1500	NA	NA	NA	Unclassified
cg14631834	0.0273438	-0.332384	18	DSC3;DSC3	NM_001941;NM_024423	TSS1500;TSS1500	Island	NA	NA	Unclassified
cg17213402	0.0078125	-0.332312	2	NA	NA	NA	Island	NA	TRUE	NA
cg05983315	0.0273438	-0.332272	19	ZSCAN1	NM_182572	5'UTR	Island	NA	NA	NA
cg27112264	0.00390625	-0.332172	19	ZNF814	NM_001144989	TSS200	S_Shore	NA	NA	NonGene_Associated
cg03698956	0.0195312	-0.331987	16	ABAT	NM_020686	TSS1500	N_Shore	NA	NA	Promoter_Associated
cg04488521	0.0078125	-0.331651	5	ZNF354C	NM_014594	5'UTR	Island	NA	NA	Promoter_Associated_Cell_type_specific
cg21649442	0.00390625	-0.331559	16	SDR42E1	NM_145168	5'UTR	Island	NA	NA	Unclassified
cg26379859	0.0078125	-0.331331	11	NA	NA	NA	Island	DMR	NA	Unclassified_Cell_type_specific
cg14875171	0.0195312	-0.331021	2	NRXN1;NRXN1;NRXN1;NRXN1	NM_004801;NM_138735;NM_138735;NM_001135659	Body;1stExon;5'UTR;Body	Island	NA	NA	NA
cg05099387	0.00390625	-0.330383	2	HOXD1	NM_024501	TSS200	Island	NA	TRUE	Unclassified_Cell_type_specific
cg15883716	0.0273438	-0.329974	1	ANKRD45	NM_198493	5'UTR	Island	NA	TRUE	NA
cg11236526	0.0078125	-0.329313	3	NA	NA	NA	Island	DMR	NA	NA
cg14269973	0.0273438	-0.329295	13	SIAH3	NM_198849	TSS200	NA	CDMR	TRUE	NA
cg16294566	0.00390625	-0.329268	11	WIT1	NR_023920	Body	N_Shore	DMR	NA	NA
cg01454215	0.0117188	-0.329102	2	UCN	NM_003353	3'UTR	Island	NA	TRUE	NA
cg09797337	0.0078125	-0.329071	13	NA	NA	NA	N_Shore	NA	TRUE	NA
cg26238041	0.00390625	-0.328473	4	MTNR1A	NM_005958	TSS200	Island	NA	NA	NA
cg16150752	0.00390625	-0.327824	5	MARCH11	NM_001102562	TSS200	Island	NA	NA	NA
cg20779964	0.0117188	-0.327658	20	CBLN4	NM_080617	TSS200	Island	NA	NA	NA
cg12210890	0.0078125	-0.327504	8	KCNV1	NM_014379	TSS1500	Island	NA	NA	NA
cg12832313	0.0117188	-0.32715	5	PCDHAC2;PCDHAC2;PCDHA7;PCDHA12;PCDHA6;PCDHA10;PCDHA4;PCDHA11;PCDHA8;PCDHA6;PCDHA1;PCDHA2;PCDHA1;PCDHA9;PCDHA13;PCDHA5;PCDHAC1;PCDHA3;PCDHAC2;PCDHA10	NM_018899;NM_031883;NM_018910;NM_018903;NM_018909;NM_018901;NM_018907;NM_018902;NM_018911;NM_031849;NM_031411;NM_018905;NM_018900;NM_031857;NM_018904;NM_018908;NM_018898;NM_018906;NM_018899;NM_031860	1stExon;TSS200;Body;Body;Body;Body;Body;Body;Body;Body;Body;Body;Body;Body;Body;Body;Body;Body;5'UTR;Body	Island	NA	NA	NA
cg10439765	0.0195312	-0.32709	20	SLC12A5;SLC12A5;SLC12A5	NM_020708;NM_020708;NM_001134771	1stExon;5'UTR;Body	Island	NA	NA	Unclassified_Cell_type_specific
cg25496678	0.00390625	-0.326989	10	NA	NA	NA	Island	NA	NA	NA
cg12363722	0.00390625	-0.326885	4	MTNR1A	NM_005958	TSS200	Island	NA	NA	NA
cg15310492	0.0078125	-0.326814	11	KCNA4	NM_002233	TSS200	Island	NA	NA	NA
cg04586579	0.00390625	-0.326668	16	SDR42E1	NM_145168	5'UTR	Island	NA	NA	Unclassified
cg05452406	0.00390625	-0.325861	6	GCM2	NM_004752	Body	Island	NA	NA	NA
cg18902090	0.0117188	-0.325408	5	PCDHA7;PCDHA12;PCDHA6;PCDHAC1;PCDHA10;PCDHA4;PCDHA11;PCDHA8;PCDHA6;PCDHA1;PCDHA2;PCDHA1;PCDHA9;PCDHA13;PCDHA5;PCDHA3;PCDHAC1;PCDHA10	NM_018910;NM_018903;NM_018909;NM_031882;NM_018901;NM_018907;NM_018902;NM_018911;NM_031849;NM_031411;NM_018905;NM_018900;NM_031857;NM_018904;NM_018908;NM_018906;NM_018898;NM_031860	Body;Body;Body;TSS200;Body;Body;Body;Body;Body;Body;Body;Body;Body;Body;Body;Body;TSS200;Body	Island	NA	NA	NA
cg05376617	0.0195312	-0.325385	2	ASB18	NM_212556	Body	N_Shore	NA	NA	NA
cg06629130	0.0078125	-0.325144	18	NA	NA	NA	Island	NA	NA	NA
cg12161228	0.0078125	-0.324877	11	NOX4;NOX4;NOX4;NOX4;NOX4;NOX4	NM_016931;NM_001143836;NM_001143837;NM_016931;NM_001143836;NR_026571	1stExon;1stExon;5'UTR;5'UTR;5'UTR;Body	Island	NA	TRUE	NA
cg16701059	0.00390625	-0.324169	15	LRRK1	NM_024652	Body	Island	NA	NA	Unclassified_Cell_type_specific
cg23004758	0.00390625	-0.3239	13	NA	NA	NA	Island	CDMR	NA	Unclassified
cg16670809	0.00390625	-0.323779	5	ADAMTS16	NM_139056	TSS1500	Island	NA	NA	NA
cg22572159	0.0078125	-0.323483	1	NGF	NM_002506	5'UTR	Island	NA	NA	NA
cg19355186	0.00390625	-0.323462	19	NA	NA	NA	Island	DMR	NA	NA
cg14223293	0.0273438	-0.323285	5	NA	NA	NA	Island	NA	NA	NA
cg23474211	0.0117188	-0.323217	7	ZNF804B	NM_181646	TSS200	Island	DMR	NA	NA
cg07915921	0.0078125	-0.322821	12	NA	NA	NA	Island	NA	NA	NA
cg24158187	0.00390625	-0.322701	3	NA	NA	NA	Island	DMR	NA	NonGene_Associated
cg01718742	0.0195312	-0.322455	16	CDH8	NM_001796	TSS200	Island	NA	NA	NA
cg26872137	0.00390625	-0.322065	8	UNC5D	NM_080872	TSS200	Island	NA	NA	NA
cg12934382	0.0078125	-0.321874	3	GRM2;GRM2;GRM2;GRM2	NM_001130063;NM_000839;NM_000839;NM_001130063	1stExon;5'UTR;1stExon;5'UTR	Island	NA	TRUE	Unclassified_Cell_type_specific
cg25789277	0.00390625	-0.321483	3	NA	NA	NA	Island	NA	NA	Unclassified_Cell_type_specific
cg01758512	0.0195312	-0.320519	6	FUT9;FUT9	NM_006581;NM_006581	5'UTR;1stExon	Island	NA	NA	NA
cg25500080	0.0117188	-0.320426	5	PCDHAC2;PCDHAC2;PCDHA7;PCDHA12;PCDHA6;PCDHA10;PCDHA4;PCDHA11;PCDHA8;PCDHA6;PCDHA1;PCDHA2;PCDHA1;PCDHA9;PCDHA13;PCDHA5;PCDHAC1;PCDHA3;PCDHAC2;PCDHA10	NM_018899;NM_031883;NM_018910;NM_018903;NM_018909;NM_018901;NM_018907;NM_018902;NM_018911;NM_031849;NM_031411;NM_018905;NM_018900;NM_031857;NM_018904;NM_018908;NM_018898;NM_018906;NM_018899;NM_031860	1stExon;TSS200;Body;Body;Body;Body;Body;Body;Body;Body;Body;Body;Body;Body;Body;Body;Body;Body;5'UTR;Body	Island	NA	NA	NA
cg20300343	0.00390625	-0.320416	1	NA	NA	NA	Island	NA	NA	NA
cg07149609	0.0195312	-0.320351	1	NA	NA	NA	Island	NA	NA	NA
cg25547580	0.0078125	-0.319991	18	ONECUT2	NM_004852	1stExon	Island	NA	NA	NA
cg07120346	0.00390625	-0.319753	6	NA	NA	NA	NA	NA	NA	NA
cg14451382	0.0273438	-0.319496	5	NA	NA	NA	Island	DMR	TRUE	NA
cg13445796	0.0273438	-0.319444	11	DBX1	NM_001029865	1stExon	Island	NA	TRUE	NA
cg14156751	0.0117188	-0.319237	10	NA	NA	NA	Island	NA	TRUE	NA
cg27393010	0.0078125	-0.319182	7	NA	NA	NA	Island	NA	NA	NA
cg21790626	0.00390625	-0.318542	19	ZNF154;ZNF154	NM_001085384;NM_001085384	5'UTR;1stExon	Island	NA	NA	NA
cg26870460	0.0117188	-0.318413	11	ZNF215;ZNF215	NM_013250;NM_013250	5'UTR;1stExon	Island	NA	NA	Promoter_Associated
cg07790615	0.00390625	-0.318082	1	RYR2	NM_001035	TSS1500	Island	DMR	NA	NA
cg07726139	0.00390625	-0.318007	1	NA	NA	NA	Island	NA	TRUE	Unclassified
cg09042277	0.0078125	-0.317551	12	TBX5;TBX5;TBX5;TBX5	NM_000192;NM_181486;NM_080717;NM_080718	Body;Body;5'UTR;Body	Island	NA	NA	Unclassified_Cell_type_specific
cg23683588	0.00390625	-0.31752	14	PAX9	NM_006194	Body	Island	NA	NA	NA
cg03738352	0.0390625	-0.317332	4	SLC34A2	NM_006424	TSS200	Island	NA	TRUE	NA
cg16361302	0.0078125	-0.316989	2	NA	NA	NA	Island	NA	NA	NA
cg23026864	0.0117188	-0.316612	5	PCDHA7;PCDHA12;PCDHA6;PCDHAC1;PCDHA10;PCDHA4;PCDHA11;PCDHA8;PCDHA6;PCDHA1;PCDHA2;PCDHA1;PCDHA9;PCDHA13;PCDHA5;PCDHA3;PCDHAC1;PCDHA10	NM_018910;NM_018903;NM_018909;NM_031882;NM_018901;NM_018907;NM_018902;NM_018911;NM_031849;NM_031411;NM_018905;NM_018900;NM_031857;NM_018904;NM_018908;NM_018906;NM_018898;NM_031860	Body;Body;Body;TSS200;Body;Body;Body;Body;Body;Body;Body;Body;Body;Body;Body;Body;TSS200;Body	Island	NA	NA	NA
cg10177394	0.0273438	-0.316483	6	NA	NA	NA	Island	NA	NA	Unclassified_Cell_type_specific
cg24946597	0.0078125	-0.316396	8	NRG1;NRG1	NM_013962;NM_013962	5'UTR;1stExon	Island	DMR	NA	NA
cg24034005	0.0078125	-0.316374	14	NA	NA	NA	Island	DMR	TRUE	Unclassified
cg05063999	0.00390625	-0.315416	3	NA	NA	NA	Island	NA	NA	NA
cg03524083	0.0117188	-0.315179	18	NETO1;NETO1;NETO1	NM_153181;NM_138999;NM_138966	TSS1500;TSS1500;Body	Island	NA	NA	NA
cg24896649	0.0078125	-0.314937	4	ZFP42	NM_174900	TSS200	Island	NA	NA	NA
cg22096450	0.0078125	-0.314832	11	ZNF215;ZNF215	NM_013250;NM_013250	5'UTR;1stExon	Island	NA	NA	Promoter_Associated
cg16729415	0.00390625	-0.313895	15	GJD2	NM_020660	TSS1500	Island	NA	NA	NA
cg18208707	0.00390625	-0.31294	17	B4GALNT2;B4GALNT2;B4GALNT2	NM_153446;NM_001159387;NM_001159388	TSS200;Body;5'UTR	Island	NA	TRUE	Unclassified_Cell_type_specific
cg03098837	0.0195312	-0.312877	7	DPY19L2P4	NR_003551	TSS200	Island	DMR	NA	NA
cg02490989	0.0195312	-0.312356	8	MTMR7	NM_004686	TSS1500	S_Shore	RDMR	NA	NA
cg02286506	0.0117188	-0.312329	2	NA	NA	NA	S_Shore	RDMR	NA	Unclassified_Cell_type_specific
cg13358636	0.00390625	-0.312144	2	CNTNAP5	NM_130773	TSS1500	Island	NA	NA	NA
cg18443253	0.00390625	-0.311763	14	SSTR1	NM_001049	5'UTR	Island	NA	NA	Unclassified_Cell_type_specific
cg20453394	0.00390625	-0.311442	5	NA	NA	NA	Island	NA	NA	NA
cg20101529	0.0117188	-0.311038	13	PRHOXNB	NM_001105577	Body	N_Shore	NA	NA	NA
cg07402669	0.00390625	-0.310964	20	APCDD1L	NM_153360	TSS200	Island	NA	NA	NA
cg21517947	0.0390625	-0.310575	8	SFRP1	NM_003012	TSS200	Island	NA	NA	NA
cg16717713	0.00390625	-0.309923	14	CCDC85C	NM_001144995	1stExon	Island	NA	NA	NA
cg15466862	0.00390625	-0.309635	13	SOX1	NM_005986	1stExon	Island	DMR	NA	Unclassified_Cell_type_specific
cg17985646	0.0195312	-0.309522	7	TBX20;TBX20	NM_001166220;NM_001077653	TSS200;TSS200	Island	DMR	NA	NA
cg12478384	0.0078125	-0.309398	3	ADAMTS9	NM_182920	Body	Island	DMR	NA	NA
cg23290344	0.0078125	-0.309373	8	NEFM;NEFM	NM_001105541;NM_005382	TSS1500;1stExon	Island	NA	NA	NA
cg23420260	0.0117188	-0.309193	2	HOXD1	NM_024501	TSS200	Island	NA	TRUE	Unclassified_Cell_type_specific
cg15146859	0.0117188	-0.309087	18	GALR1	NM_001480	TSS1500	Island	DMR	NA	NA
cg08231348	0.00390625	-0.308582	1	HOOK1	NM_015888	TSS200	N_Shore	NA	NA	Unclassified
cg14817655	0.0117188	-0.308425	4	ZFP42	NM_174900	TSS200	Island	NA	NA	NA
cg25970832	0.00390625	-0.308238	18	DSC3;DSC3	NM_024423;NM_001941	Body;Body	Island	DMR	NA	NA
cg14486338	0.0117188	-0.307317	8	KCNS2	NM_020697	Body	Island	NA	NA	NA
cg14140881	0.0195312	-0.307114	7	EFCAB10	NR_027068	TSS200	N_Shore	NA	NA	Unclassified_Cell_type_specific
cg20634967	0.00390625	-0.306992	13	NA	NA	NA	Island	CDMR	NA	Unclassified
cg05508084	0.0195312	-0.306961	19	ZNF667;ZNF667	NM_022103;NR_030740	5'UTR;Body	Island	RDMR	NA	NA
cg04209911	0.00390625	-0.306914	1	FAM5B	NM_021165	TSS1500	Island	DMR	TRUE	NA
cg04791477	0.00390625	-0.305286	6	PTPRK;PTPRK	NM_002844;NM_001135648	Body;Body	Island	NA	NA	NA
cg09711746	0.0390625	-0.305144	11	WIT1	NR_023920	Body	N_Shore	DMR	NA	NA
cg25539045	0.0195312	-0.305143	10	FOXI2	NM_207426	TSS1500	Island	DMR	NA	NA
cg23267759	0.00390625	-0.304951	18	GATA6	NM_005257	Body	Island	NA	TRUE	NA
cg13844899	0.0195312	-0.304623	7	EFCAB10	NR_027068	TSS200	N_Shore	NA	NA	Unclassified_Cell_type_specific
cg18018027	0.00390625	-0.304542	6	NA	NA	NA	N_Shore	NA	NA	NA
cg07208333	0.00390625	-0.303748	5	PIK3R1;PIK3R1;PIK3R1	NM_181523;NM_181524;NM_181524	Body;1stExon;5'UTR	Island	NA	TRUE	Promoter_Associated
cg12200038	0.00390625	-0.303654	14	NA	NA	NA	Island	NA	TRUE	NA
cg18187680	0.00390625	-0.303146	10	FLJ45983;GATA3;GATA3;FLJ45983	NR_024255;NM_002051;NM_001002295;NR_024256	TSS1500;TSS1500;TSS1500;TSS1500	Island	DMR	TRUE	NA
cg05602862	0.0078125	-0.302085	2	FAM84A	NM_145175	3'UTR	Island	NA	NA	Unclassified_Cell_type_specific
cg22620221	0.0078125	-0.301613	7	DPP6	NM_001039350	TSS200	Island	NA	NA	NA
cg15545772	0.0117188	-0.3015	1	TDRD5;TDRD5	NM_173533;NM_173533	5'UTR;1stExon	Island	NA	TRUE	Unclassified_Cell_type_specific
cg17486097	0.0078125	-0.301484	8	UNC5D	NM_080872	Body	Island	NA	NA	NA
cg14745270	0.0078125	-0.30135	8	GOLSYN;GOLSYN;GOLSYN;GOLSYN	NM_001099743;NM_001099743;NM_001099744;NM_001099744	1stExon;5'UTR;1stExon;5'UTR	Island	DMR	NA	NA
cg14633455	0.0078125	-0.301275	9	ZFP37	NM_003408	TSS200	Island	RDMR	NA	Promoter_Associated_Cell_type_specific
cg10263370	0.00390625	-0.301198	3	ZNF502;ZNF502;ZNF502;ZNF502	NM_001134441;NM_001134440;NM_001134442;NM_033210	TSS200;TSS200;TSS200;TSS200	Island	NA	NA	Promoter_Associated
cg14051544	0.0273438	-0.300915	3	SLC7A14	NM_020949	5'UTR	N_Shore	NA	NA	NA
cg17877704	0.0078125	-0.300904	12	NA	NA	NA	Island	NA	NA	NA
cg22282405	0.0195312	-0.300731	6	TFAP2B	NM_003221	Body	Island	NA	NA	NA
cg26925231	0.0195312	-0.300407	8	SGCZ	NM_139167	Body	Island	NA	NA	NA
cg12475759	0.00390625	-0.3004	1	AJAP1;AJAP1	NM_018836;NM_001042478	TSS1500;TSS1500	Island	NA	NA	NA
cg25098208	0.0195312	-0.299944	11	RIC3;RIC3	NM_001135109;NM_024557	TSS200;TSS200	Island	NA	NA	Unclassified_Cell_type_specific
cg05768427	0.00390625	-0.299914	3	NA	NA	NA	Island	DMR	NA	NA
cg00986824	0.00390625	-0.299814	12	KCNC2;KCNC2;KCNC2	NM_139137;NM_153748;NM_139136	Body;Body;Body	Island	NA	NA	NA
cg06763054	0.0195312	-0.299632	8	MTMR7;MTMR7	NM_004686;NM_004686	5'UTR;1stExon	Island	DMR	TRUE	NA
cg19439043	0.0117188	-0.29918	17	NA	NA	NA	NA	NA	TRUE	NA
cg07210840	0.0195312	-0.299168	20	NA	NA	NA	Island	DMR	NA	NA
cg09679234	0.0078125	-0.299148	4	GABRA2;GABRA2	NM_001114175;NM_000807	TSS1500;TSS1500	Island	NA	NA	NA
cg18722847	0.00390625	-0.29909	3	ZNF502;ZNF502;ZNF502;ZNF502	NM_001134441;NM_001134440;NM_001134442;NM_033210	TSS200;TSS200;TSS200;TSS200	Island	NA	NA	Promoter_Associated
cg20647610	0.0078125	-0.298787	2	WDR69	NM_178821	TSS200	Island	NA	TRUE	Unclassified_Cell_type_specific
cg00017221	0.0195312	-0.298401	1	NA	NA	NA	Island	DMR	NA	NA
cg01786704	0.00390625	-0.296335	15	SNRPN;SNRPN;SNRPN;SNRPN	NM_022805;NM_022808;NM_022807;NM_022806	5'UTR;5'UTR;5'UTR;5'UTR	Island	NA	NA	NA
cg14189141	0.0195312	-0.29621	9	NA	NA	NA	Island	NA	NA	Unclassified_Cell_type_specific
cg20019985	0.0195312	-0.294827	11	NA	NA	NA	Island	NA	NA	NA
cg15680720	0.00390625	-0.294702	2	NA	NA	NA	Island	NA	TRUE	Unclassified_Cell_type_specific
cg04037038	0.0117188	-0.294397	2	FRZB	NM_001463	TSS1500	Island	NA	NA	NA
cg25145765	0.00390625	-0.294202	4	GABRA2;GABRA2;GABRA2	NM_001114175;NM_001114175;NM_000807	5'UTR;1stExon;5'UTR	N_Shore	NA	NA	NA
cg06034933	0.00390625	-0.293971	1	HIST3H2A;HIST3H2BB	NM_033445;NM_175055	TSS200;TSS200	Island	NA	NA	Promoter_Associated
cg14664759	0.0078125	-0.293749	1	KCNT2	NM_198503	TSS1500	Island	NA	NA	NA
cg04875128	0.00390625	-0.293684	15	OTUD7A	NM_130901	Body	Island	NA	NA	NA
cg04025150	0.0195312	-0.293363	1	C1orf94;C1orf94;C1orf94	NM_001134734;NM_001134734;NM_032884	5'UTR;1stExon;5'UTR	Island	NA	NA	NA
cg14270857	0.00390625	-0.293079	10	HPSE2;HPSE2;HPSE2;HPSE2	NM_001166244;NM_001166246;NM_021828;NM_001166245	TSS1500;TSS1500;TSS1500;TSS1500	S_Shore	RDMR	NA	NA
cg10406295	0.00390625	-0.292778	8	SFRP1	NM_003012	TSS200	Island	NA	NA	NA
cg17187287	0.00390625	-0.292704	4	UGT8	NM_001128174	TSS200	Island	NA	NA	NA
cg07016184	0.0078125	-0.292593	15	NA	NA	NA	Island	NA	NA	NA
cg08166750	0.0078125	-0.292289	19	EPS8L1;EPS8L1	NM_017729;NM_133180	Body;Body	Island	DMR	NA	NA
cg02612963	0.00390625	-0.292075	9	ZNF483;ZNF483	NM_133464;NM_001007169	TSS200;TSS200	Island	NA	NA	Promoter_Associated
cg00063174	0.0195312	-0.291688	2	WDR69	NM_178821	TSS200	Island	NA	TRUE	Unclassified_Cell_type_specific
cg14732998	0.0117188	-0.291288	19	ZNF793	NM_001013659	TSS200	Island	DMR	NA	Promoter_Associated
cg16652741	0.0195312	-0.290472	2	CDK5R2	NM_003936	1stExon	Island	DMR	NA	Unclassified
cg25191850	0.00390625	-0.290305	1	KCNK1	NM_002245	TSS200	Island	NA	NA	NA
cg17855264	0.0078125	-0.290195	15	NA	NA	NA	S_Shore	RDMR	NA	NA
cg19792599	0.0078125	-0.289836	11	DDX25;PUS3;DDX25	NM_013264;NM_031307;NM_013264	5'UTR;TSS1500;1stExon	Island	NA	NA	NA
cg06293787	0.0078125	-0.289659	4	MTNR1A	NM_005958	TSS200	Island	NA	NA	NA
cg14511946	0.00390625	-0.28962	9	NA	NA	NA	Island	DMR	NA	NA
cg06533244	0.0078125	-0.28894	6	NA	NA	NA	N_Shore	NA	NA	NA
cg25577842	0.00390625	-0.288267	11	WIT1	NR_023920	Body	Island	NA	TRUE	Gene_Associated_Cell_type_specific
cg09513990	0.0117188	-0.288225	6	NA	NA	NA	NA	NA	NA	NA
cg08276289	0.0117188	-0.288082	3	NA	NA	NA	Island	DMR	TRUE	NA
cg27076454	0.0117188	-0.288077	2	AGAP1;AGAP1	NM_014914;NM_001037131	Body;Body	Island	NA	NA	NA
cg25984344	0.0078125	-0.287827	10	DOCK1;FAM196A	NM_001380;NM_001039762	Body;TSS200	Island	DMR	NA	NA
cg02167438	0.0273438	-0.287671	20	PAK7;PAK7	NM_177990;NM_020341	TSS200;TSS200	Island	NA	TRUE	NA
cg12067687	0.00390625	-0.28743	1	HOOK1	NM_015888	Body	Island	NA	NA	Unclassified
cg22001496	0.00390625	-0.286668	8	NA	NA	NA	Island	CDMR	TRUE	NA
cg23771603	0.0195312	-0.285948	10	MYO3A	NM_017433	5'UTR	Island	NA	NA	Unclassified_Cell_type_specific
cg14576062	0.00390625	-0.285331	7	DPY19L2P4	NR_003551	TSS200	Island	DMR	NA	NA
cg00880018	0.0078125	-0.285217	13	TNFSF11;TNFSF11	NM_003701;NM_033012	Body;5'UTR	Island	DMR	TRUE	Unclassified
cg08491188	0.00390625	-0.284966	5	PCDHGA4;PCDHGA6;PCDHGA1;PCDHGA8;PCDHGB5;PCDHGA5;PCDHGB1;PCDHGB4;PCDHGA3;PCDHGA2;PCDHGB5;PCDHGA7;PCDHGB2;PCDHGB3	NM_018917;NM_018919;NM_018912;NM_032088;NM_018925;NM_018918;NM_018922;NM_003736;NM_018916;NM_018915;NM_032099;NM_018920;NM_018923;NM_018924	Body;Body;Body;Body;TSS200;Body;Body;Body;Body;Body;TSS200;Body;Body;Body	Island	NA	NA	NonGene_Associated_Cell_type_specific
cg07281879	0.0078125	-0.284934	11	WIT1	NR_023920	Body	Island	NA	TRUE	NA
cg04919274	0.00390625	-0.284651	3	GPR149	NM_001038705	1stExon	Island	NA	NA	NA
cg17643598	0.0078125	-0.284619	7	GIMAP7	NM_153236	TSS200	NA	NA	NA	Unclassified_Cell_type_specific
cg03142586	0.00390625	-0.284397	19	ZNF154	NM_001085384	Body	N_Shore	NA	NA	NA
cg16400492	0.0117188	-0.284331	5	PCDHA7;PCDHA12;PCDHA6;PCDHAC1;PCDHA10;PCDHA4;PCDHA11;PCDHA8;PCDHA6;PCDHA1;PCDHA2;PCDHA1;PCDHA9;PCDHA13;PCDHA5;PCDHA3;PCDHAC1;PCDHA10	NM_018910;NM_018903;NM_018909;NM_031882;NM_018901;NM_018907;NM_018902;NM_018911;NM_031849;NM_031411;NM_018905;NM_018900;NM_031857;NM_018904;NM_018908;NM_018906;NM_018898;NM_031860	Body;Body;Body;TSS200;Body;Body;Body;Body;Body;Body;Body;Body;Body;Body;Body;Body;TSS200;Body	Island	NA	NA	NA
cg17579667	0.0078125	-0.28424	11	LRRC4C;LRRC4C	NM_020929;NM_020929	5'UTR;1stExon	NA	DMR	NA	Unclassified_Cell_type_specific
cg24710320	0.0195312	-0.284026	3	MGC2889;HRASLS	NR_026877;NM_020386	TSS1500;TSS200	Island	DMR	NA	NA
cg18448581	0.0117188	-0.282878	18	NETO1;NETO1	NM_138966;NM_138966	1stExon;5'UTR	Island	NA	NA	NA
cg05809668	0.00390625	-0.282653	7	NA	NA	NA	Island	RDMR	NA	NA
cg03563308	0.0390625	-0.282383	18	GRP;GRP;GRP	NM_001012513;NM_002091;NM_001012512	TSS200;TSS200;TSS200	Island	NA	TRUE	NA
cg27654142	0.0117188	-0.281808	5	ZFP2;ZFP2	NM_030613;NM_030613	5'UTR;1stExon	Island	NA	NA	Unclassified
cg00097146	0.0117188	-0.281656	2	SIX3	NM_005413	Body	Island	NA	NA	NA
cg12204732	0.0117188	-0.280958	10	DOCK1;FAM196A	NM_001380;NM_001039762	Body;TSS200	Island	DMR	NA	NA
cg07062476	0.00390625	-0.280519	5	MTX3;MTX3	NM_001167741;NM_001010891	5'UTR;Body	Island	NA	NA	Promoter_Associated
cg09641077	0.0078125	-0.280428	3	ARHGEF3;ARHGEF3;ARHGEF3	NM_019555;NM_001128615;NM_019555	1stExon;Body;5'UTR	Island	NA	TRUE	Promoter_Associated
cg18898125	0.0117188	-0.280316	8	NEFM	NM_005382	TSS1500	N_Shore	NA	NA	Unclassified_Cell_type_specific
cg20914464	0.0195312	-0.279789	18	NOL4	NM_003787	TSS1500	Island	NA	NA	NA
cg03450948	0.0117188	-0.279635	2	HOXD1	NM_024501	TSS200	Island	NA	TRUE	Unclassified_Cell_type_specific
cg24413842	0.00390625	-0.279489	7	GIMAP7	NM_153236	TSS200	NA	NA	NA	Unclassified_Cell_type_specific
cg07965640	0.0117188	-0.279356	2	SPAG16;SPAG16	NM_001025436;NM_024532	Body;Body	S_Shore	NA	NA	Promoter_Associated
cg06765217	0.0195312	-0.279247	14	NA	NA	NA	Island	NA	TRUE	NA
cg05500840	0.0078125	-0.27924	2	HOXD11	NM_021192	TSS200	Island	NA	NA	Unclassified_Cell_type_specific
cg25900085	0.0273438	-0.278343	8	MIR124-2	NR_029669	TSS200	S_Shore	NA	NA	NA
cg04555373	0.00390625	-0.278256	8	NRG1	NM_013962	TSS1500	Island	DMR	NA	NA
cg08530237	0.00390625	-0.278149	12	NA	NA	NA	Island	DMR	NA	Unclassified_Cell_type_specific
cg20930366	0.0195312	-0.27784	5	KCNN2	NM_021614	1stExon	Island	DMR	NA	Unclassified_Cell_type_specific
cg14270292	0.00390625	-0.277829	6	EYA4;EYA4;EYA4;EYA4;EYA4;EYA4	NM_004100;NM_172105;NM_004100;NM_172103;NM_172105;NM_172103	5'UTR;1stExon;1stExon;1stExon;5'UTR;5'UTR	Island	DMR	NA	NA
cg19384531	0.0078125	-0.277817	6	TFAP2D	NM_172238	Body	Island	NA	NA	NA
cg24154839	0.0117188	-0.277526	4	GABRA4	NM_000809	TSS200	Island	DMR	NA	NA
cg10147797	0.00390625	-0.277205	16	SDR42E1;SDR42E1	NM_145168;NM_145168	1stExon;5'UTR	Island	NA	NA	Unclassified
cg03032214	0.0195312	-0.277041	18	GALR1	NM_001480	TSS200	Island	NA	TRUE	NA
cg03225210	0.00390625	-0.276701	7	FAM115A	NM_014719	5'UTR	N_Shelf	NA	NA	NA
cg15854847	0.0117188	-0.276698	8	NKX2-6	NM_001136271	TSS200	Island	NA	TRUE	NA
cg03819783	0.0195312	-0.276492	2	NA	NA	NA	NA	DMR	TRUE	Promoter_Associated
cg02492791	0.00390625	-0.276289	12	SLC6A15;SLC6A15;SLC6A15;SLC6A15;SLC6A15;SLC6A15	NM_001146335;NM_001146335;NM_018057;NM_018057;NM_182767;NM_182767	1stExon;5'UTR;5'UTR;1stExon;1stExon;5'UTR	Island	DMR	NA	NA
cg02664812	0.0078125	-0.276189	1	NA	NA	NA	Island	NA	NA	NA
cg19542816	0.0078125	-0.276108	2	HOXD1	NM_024501	TSS200	Island	NA	TRUE	Unclassified_Cell_type_specific
cg02036261	0.00390625	-0.275939	14	OTX2	NM_021728	5'UTR	Island	NA	NA	Unclassified_Cell_type_specific
cg02221302	0.00390625	-0.2756	3	C3orf14	NM_020685	TSS1500	Island	NA	NA	Promoter_Associated_Cell_type_specific
cg20222926	0.00390625	-0.275542	7	FEZF1;FEZF1	NM_001160264;NM_001024613	TSS1500;TSS1500	Island	NA	NA	NA
cg17270257	0.0117188	-0.275499	6	PDE10A;PDE10A	NM_001130690;NM_006661	Body;5'UTR	Island	NA	NA	NA
cg11003573	0.00390625	-0.275218	3	ZNF502;ZNF502;ZNF502;ZNF502	NM_001134441;NM_001134440;NM_001134442;NM_033210	TSS200;TSS200;TSS200;TSS200	Island	NA	NA	Promoter_Associated
cg20449685	0.0078125	-0.275043	19	ZSCAN1	NM_182572	5'UTR	Island	DMR	NA	NA
cg23727983	0.0078125	-0.274816	11	DDX25;PUS3	NM_013264;NM_031307	TSS200;TSS1500	N_Shore	NA	NA	Promoter_Associated
cg03182958	0.00390625	-0.274142	2	SGPP2	NM_152386	TSS1500	Island	NA	NA	NA
cg27003782	0.0078125	-0.274125	10	CPXM2;CPXM2	NM_198148;NM_198148	1stExon;5'UTR	S_Shore	DMR	NA	NA
cg03574723	0.0078125	-0.273945	10	GPR26	NM_153442	1stExon	Island	DMR	TRUE	NA
cg13481969	0.0117188	-0.27384	9	NA	NA	NA	Island	NA	NA	Unclassified
cg15843567	0.00390625	-0.273782	10	MYO3A;MYO3A	NM_017433;NM_017433	1stExon;5'UTR	Island	DMR	NA	Unclassified_Cell_type_specific
cg06481168	0.0390625	-0.273298	4	C4orf39;TRIM61	NM_153027;NM_001012414	TSS200;Body	Island	DMR	NA	Promoter_Associated_Cell_type_specific
cg19868631	0.00390625	-0.273287	7	VSTM2A	NM_182546	TSS1500	Island	NA	NA	NA
cg08548396	0.0078125	-0.273074	6	NA	NA	NA	Island	NA	NA	NA
cg01096398	0.0195312	-0.272368	6	FOXQ1	NM_033260	TSS200	Island	NA	NA	NA
cg21426003	0.00390625	-0.272309	2	GBX2	NM_001485	TSS200	Island	NA	NA	NA
cg04047221	0.0078125	-0.272196	13	SOX1;SOX1	NM_005986;NM_005986	1stExon;3'UTR	Island	CDMR	NA	Unclassified_Cell_type_specific
cg17288397	0.0117188	-0.271934	5	NA	NA	NA	Island	DMR	NA	NA
cg22871668	0.00390625	-0.271713	6	EYA4;EYA4;EYA4	NM_172103;NM_172105;NM_004100	TSS200;TSS200;TSS200	Island	DMR	NA	NA
cg02087931	0.0117188	-0.271604	7	CALD1;CALD1;CALD1;CALD1;CALD1;CALD1;CALD1	NM_033157;NM_033140;NM_033140;NM_033139;NM_033139;NM_033138;NM_004342	Body;1stExon;5'UTR;1stExon;5'UTR;Body;Body	NA	NA	TRUE	NA
cg24199834	0.00390625	-0.271494	4	POU4F2;POU4F2	NM_004575;NM_004575	1stExon;5'UTR	Island	NA	NA	Unclassified_Cell_type_specific
cg27360326	0.0195312	-0.271415	13	PCDH8;PCDH8;PCDH8;PCDH8	NM_002590;NM_002590;NM_032949;NM_032949	1stExon;5'UTR;1stExon;5'UTR	Island	NA	TRUE	NA
cg04513006	0.0195312	-0.270469	16	ESRP2	NM_024939	TSS200	Island	NA	NA	Unclassified_Cell_type_specific
cg03740978	0.0078125	-0.270117	18	KCTD1;KCTD1;KCTD1	NM_001136205;NM_198991;NM_001142730	5'UTR;5'UTR;1stExon	Island	DMR	NA	Promoter_Associated
cg07895169	0.00390625	-0.269573	5	TTC23L	NM_144725	TSS200	Island	NA	NA	Promoter_Associated
cg09493505	0.0078125	-0.26912	7	VWC2	NM_198570	TSS200	Island	DMR	NA	NA
cg26721264	0.0078125	-0.268967	18	GALR1	NM_001480	TSS1500	Island	DMR	NA	NA
cg16801887	0.0390625	-0.268965	16	NA	NA	NA	Island	NA	TRUE	Unclassified
cg07846220	0.00390625	-0.268774	18	LAMA1	NM_005559	1stExon	Island	NA	NA	NA
cg14658804	0.0195312	-0.268376	5	SLIT3	NM_003062	TSS200	Island	NA	NA	NA
cg18206027	0.0273438	-0.268283	7	VWC2;VWC2	NM_198570;NM_198570	1stExon;5'UTR	Island	DMR	NA	Unclassified_Cell_type_specific
cg17508300	0.0117188	-0.26822	10	HPSE2;HPSE2;HPSE2;HPSE2	NM_001166244;NM_001166245;NM_021828;NM_001166246	Body;Body;Body;Body	Island	DMR	NA	NA
cg25026529	0.00390625	-0.268175	1	BARHL2	NM_020063	TSS1500	N_Shore	NA	NA	NA
cg07566080	0.0078125	-0.268138	1	DAB1	NM_021080	5'UTR	Island	NA	NA	NA
cg08244848	0.00390625	-0.268125	14	EGLN3	NM_022073	1stExon	Island	NA	TRUE	Unclassified
cg03430923	0.00390625	-0.26803	10	C10orf107	NM_173554	TSS200	Island	DMR	TRUE	NA
cg23302682	0.00390625	-0.267925	6	T	NM_003181	Body	Island	NA	NA	Unclassified_Cell_type_specific
cg22280475	0.00390625	-0.267923	8	EBF2	NM_022659	Body	Island	RDMR	NA	NA
cg15916399	0.0273438	-0.267649	18	DOK6;DOK6	NM_152721;NM_152721	1stExon;5'UTR	Island	NA	NA	NA
cg03109306	0.0195312	-0.267416	11	SCN3B;SCN3B	NM_018400;NM_001040151	TSS1500;TSS1500	Island	DMR	NA	Unclassified_Cell_type_specific
cg24430140	0.00390625	-0.267046	19	NA	NA	NA	Island	NA	NA	NA
cg16657538	0.00390625	-0.266964	18	ZNF397OS;ZNF397OS	NM_001166012;NM_001112734	5'UTR;5'UTR	Island	DMR	NA	Unclassified_Cell_type_specific
cg19275261	0.0273438	-0.266828	18	NA	NA	NA	Island	DMR	NA	NA
cg05310764	0.0117188	-0.265989	6	NA	NA	NA	NA	NA	NA	NA
cg10980436	0.0273438	-0.265869	1	NPHS2;NPHS2	NM_014625;NM_014625	1stExon;5'UTR	Island	NA	TRUE	NA
cg20587543	0.0117188	-0.265462	16	ABAT	NM_020686	TSS1500	N_Shore	NA	NA	Promoter_Associated
cg02910208	0.0195312	-0.265005	7	VSTM2A;VSTM2A	NM_182546;NM_182546	5'UTR;1stExon	Island	DMR	NA	NA
cg20474370	0.0078125	-0.263974	5	PIK3R1;PIK3R1;PIK3R1	NM_181523;NM_181524;NM_181524	Body;1stExon;5'UTR	Island	NA	TRUE	Promoter_Associated
cg20720059	0.0078125	-0.26388	2	FAM84A	NM_145175	TSS200	Island	NA	NA	NA
cg16178603	0.0195312	-0.26388	2	MEIS1	NM_002398	Body	NA	NA	NA	NA
cg24302235	0.0078125	-0.263355	3	SLC2A2	NM_000340	TSS1500	Island	NA	TRUE	NA
cg07460294	0.0117188	-0.261749	6	HLA-DPB2	NR_001435	Body	Island	NA	NA	NA
cg22856324	0.0117188	-0.261361	2	CYP26B1	NM_019885	Body	Island	CDMR	NA	NA
cg23953697	0.0390625	-0.260187	5	PCDHA7;PCDHA12;PCDHA6;PCDHAC1;PCDHA10;PCDHA4;PCDHA11;PCDHA8;PCDHA6;PCDHA1;PCDHA2;PCDHA1;PCDHA9;PCDHA13;PCDHA5;PCDHA3;PCDHAC1;PCDHA10	NM_018910;NM_018903;NM_018909;NM_031882;NM_018901;NM_018907;NM_018902;NM_018911;NM_031849;NM_031411;NM_018905;NM_018900;NM_031857;NM_018904;NM_018908;NM_018906;NM_018898;NM_031860	Body;Body;Body;TSS200;Body;Body;Body;Body;Body;Body;Body;Body;Body;Body;Body;Body;TSS200;Body	Island	NA	NA	NA
cg25951981	0.0078125	-0.260117	4	GABRA4	NM_000809	TSS200	Island	DMR	NA	NA
cg24590788	0.0078125	-0.260046	13	NA	NA	NA	Island	DMR	TRUE	NA
cg26091021	0.00390625	-0.259856	2	NA	NA	NA	N_Shelf	NA	NA	NA
cg05950877	0.00390625	-0.259686	19	ZNF833	NR_028594	TSS200	N_Shore	NA	NA	NA
cg10168149	0.00390625	-0.259358	2	FLJ32063	NR_026830	Body	Island	RDMR	NA	NA
cg00339556	0.0195312	-0.25886	5	March11	NM_001102562	TSS200	Island	NA	NA	NA
cg16248329	0.0195312	-0.258787	4	FAT1	NM_005245	5'UTR	Island	NA	NA	NA
cg04248446	0.0273438	-0.258363	3	NA	NA	NA	Island	NA	TRUE	NA
cg23930856	0.0117188	-0.25796	6	TFAP2B	NM_003221	3'UTR	N_Shore	NA	TRUE	NA
cg01783070	0.0195312	-0.257807	20	PAX1	NM_006192	TSS200	Island	DMR	TRUE	NA
cg02524954	0.00390625	-0.257795	11	WT1;WT1;WT1;WT1	NM_024425;NM_024426;NM_000378;NM_024424	Body;Body;Body;Body	Island	NA	NA	NA
cg08058544	0.0273438	-0.257268	2	NA	NA	NA	Island	NA	TRUE	NA
cg00516513	0.0195312	-0.25718	4	NA	NA	NA	Island	DMR	TRUE	NA
cg15509687	0.0390625	-0.25713	18	GRP;GRP;GRP	NM_001012512;NM_002091;NM_001012513	Body;Body;Body	Island	NA	TRUE	NA
cg25092681	0.0078125	-0.25664	5	MARCH11	NM_001102562	TSS200	Island	NA	NA	NA
cg15834072	0.00390625	-0.255953	4	DCHS2;DCHS2	NM_001142552;NM_001142553	1stExon;1stExon	Island	NA	NA	Unclassified
cg13021619	0.0195312	-0.255623	8	NKX2-6	NM_001136271	1stExon	Island	NA	TRUE	NA
cg13324546	0.0273438	-0.254474	8	NKX2-6	NM_001136271	TSS200	Island	NA	TRUE	NA
cg07599133	0.0195312	-0.254003	19	LOC643719	NR_027620	TSS200	Island	NA	NA	NA
cg27125849	0.0078125	-0.253755	17	NA	NA	NA	Island	DMR	NA	Unclassified_Cell_type_specific
cg18987410	0.0117188	-0.253296	11	HEPACAM	NM_152722	Body	Island	NA	TRUE	Unclassified_Cell_type_specific
cg20439288	0.0078125	-0.253106	5	PIK3R1;PIK3R1	NM_181523;NM_181524	Body;TSS200	Island	NA	TRUE	Promoter_Associated
cg26824006	0.0195312	-0.252957	7	NA	NA	NA	Island	NA	TRUE	NA
cg00884093	0.00390625	-0.252766	22	CELSR1	NM_014246	1stExon	Island	DMR	NA	NA
cg14287112	0.00390625	-0.252475	6	EYA4;EYA4;EYA4	NM_172103;NM_172105;NM_004100	TSS200;TSS200;TSS200	Island	DMR	NA	NA
cg23291305	0.0195312	-0.252154	14	SLC25A21;SLC25A21;SLC25A21;LOC100129794;SLC25A21	NM_030631;NM_030631;NM_001171170;NR_033240;NM_001171170	5'UTR;1stExon;5'UTR;Body;1stExon	Island	DMR	NA	Unclassified_Cell_type_specific
cg27510182	0.00390625	-0.251783	1	DAB1	NM_021080	5'UTR	Island	DMR	NA	NA
cg15245095	0.0078125	-0.251524	12	SYT1;SYT1	NM_001135805;NM_005639	5'UTR;TSS200	NA	CDMR	NA	Unclassified_Cell_type_specific
cg03536474	0.0273438	-0.25149	12	HOXC11	NM_014212	1stExon	Island	NA	TRUE	Unclassified_Cell_type_specific
cg07940072	0.0195312	-0.250654	14	FOXA1	NM_004496	Body	Island	NA	NA	NA
cg02912326	0.0117188	-0.250593	6	GPR63;GPR63	NM_001143957;NM_030784	TSS1500;TSS1500	Island	DMR	NA	Promoter_Associated
cg17470837	0.00390625	-0.250406	4	JAKMIP1;JAKMIP1	NM_001099433;NM_144720	5'UTR;5'UTR	Island	DMR	TRUE	NA
cg26673012	0.00390625	-0.250238	7	TBX20;TBX20	NM_001166220;NM_001077653	TSS200;TSS200	Island	DMR	NA	NA
cg11684656	0.0273438	-0.250102	11	KIAA1377;ANGPTL5	NM_020802;NM_178127	TSS200;5'UTR	Island	NA	NA	Promoter_Associated
cg14616514	0.0273438	-0.250077	6	MOCS1;MOCS1	NR_033233;NM_001075098	TSS200;TSS200	S_Shore	NA	NA	Unclassified_Cell_type_specific
cg08272731	0.00390625	-0.250006	1	LHX8	NM_001001933	Body	Island	DMR	NA	NA
cg21479226	0.00390625	-0.249767	8	NA	NA	NA	S_Shore	DMR	NA	NA
cg24032666	0.00390625	-0.249625	8	NEFL;NEFL	NM_006158;NM_006158	5'UTR;1stExon	Island	NA	TRUE	NA
cg04832466	0.0195312	-0.248671	13	NA	NA	NA	Island	DMR	TRUE	NA
cg14775296	0.0273438	-0.248314	2	MEIS1	NM_002398	Body	Island	NA	NA	Unclassified
cg00252282	0.0195312	-0.24814	12	NTF3	NM_001102654	Body	Island	NA	TRUE	Unclassified
cg25195415	0.0078125	-0.24779	5	PIK3R1;PIK3R1	NM_181523;NM_181524	Body;TSS200	N_Shore	NA	TRUE	Promoter_Associated
cg15839448	0.0273438	-0.246991	8	SFRP1	NM_003012	1stExon	Island	NA	NA	NA
cg16909109	0.00390625	-0.246782	6	KIF6	NM_145027	Body	Island	DMR	NA	Promoter_Associated
cg19762657	0.00390625	-0.246532	2	MAL;MAL;MAL;MAL	NM_022440;NM_022438;NM_022439;NM_002371	Body;Body;Body;Body	S_Shore	DMR	NA	NA
cg24922143	0.0078125	-0.246393	15	NA	NA	NA	NA	DMR	NA	NA
cg04053392	0.00390625	-0.246054	6	DACT2	NM_214462	TSS200	S_Shore	NA	NA	NA
cg09177518	0.0117188	-0.245457	1	KCNT2	NM_198503	TSS1500	Island	NA	NA	NA
cg10765471	0.00390625	-0.245266	10	NA	NA	NA	Island	NA	TRUE	Unclassified_Cell_type_specific
cg04842426	0.00390625	-0.245128	7	CHRM2;CHRM2;CHRM2;CHRM2;CHRM2;CHRM2;CHRM2;CHRM2	NM_001006631;NM_000739;NM_001006627;NM_001006628;NM_001006629;NM_001006632;NM_001006630;NM_001006626	5'UTR;5'UTR;5'UTR;5'UTR;5'UTR;5'UTR;5'UTR;5'UTR	Island	NA	NA	NA
cg10947146	0.0117188	-0.244823	8	XKR6	NM_173683	1stExon	Island	DMR	NA	Promoter_Associated
cg19508437	0.0078125	-0.244444	13	NBEA	NM_015678	Body	NA	CDMR	NA	NA
cg16805994	0.00390625	-0.243652	7	ETV1;ETV1;ETV1;ETV1	NM_001163148;NM_004956;NM_001163149;NM_001163147	5'UTR;5'UTR;5'UTR;5'UTR	N_Shore	NA	NA	NA
cg19677607	0.00390625	-0.243608	8	NEFM;NEFM	NM_001105541;NM_005382	TSS200;1stExon	Island	NA	NA	Promoter_Associated_Cell_type_specific
cg13833484	0.00390625	-0.243197	6	NA	NA	NA	Island	NA	TRUE	NA
cg03032098	0.00390625	-0.243144	8	TUSC3;TUSC3;TUSC3;TUSC3	NM_006765;NM_006765;NM_178234;NM_178234	5'UTR;1stExon;1stExon;5'UTR	Island	NA	NA	NA
cg02266771	0.0078125	-0.242352	6	PRSS16	NM_005865	Body	Island	NA	TRUE	Promoter_Associated
cg04922681	0.00390625	-0.24228	13	TNFSF11;TNFSF11	NM_003701;NM_033012	Body;5'UTR	Island	DMR	TRUE	Unclassified
cg08260959	0.0078125	-0.24227	6	HIST1H4F	NM_003540	1stExon	Island	NA	NA	Promoter_Associated_Cell_type_specific
cg26460471	0.0117188	-0.242085	18	GRP;GRP;GRP	NM_001012513;NM_002091;NM_001012512	TSS200;TSS200;TSS200	Island	NA	TRUE	NA
cg15484988	0.0117188	-0.242049	18	GALR1	NM_001480	TSS1500	N_Shore	DMR	NA	NA
cg13254584	0.0273438	-0.241727	12	CCDC60	NM_178499	TSS200	Island	NA	NA	NA
cg11857997	0.0390625	-0.241696	5	NA	NA	NA	Island	NA	NA	Unclassified_Cell_type_specific
cg05057720	0.0117188	-0.241548	14	CLEC14A	NM_175060	1stExon	Island	NA	TRUE	NA
cg04543008	0.00390625	-0.241358	11	PHOX2A	NM_005169	TSS200	Island	NA	NA	Unclassified_Cell_type_specific
cg19019537	0.0195312	-0.240086	8	C8orf42	NM_175075	TSS1500	Island	DMR	NA	NA
cg20008332	0.0078125	-0.239772	2	SOX11	NM_003108	1stExon	Island	NA	NA	Unclassified_Cell_type_specific
cg19761115	0.0273438	-0.239463	5	ZNF354C	NM_014594	TSS1500	Island	DMR	NA	Promoter_Associated_Cell_type_specific
cg03650342	0.0117188	-0.239124	10	GPR158;LOC100128811	NM_020752;NR_027333	Body;TSS200	Island	NA	NA	NA
cg19180624	0.0078125	-0.238676	2	HOXD1	NM_024501	TSS200	Island	NA	TRUE	NA
cg09918510	0.0117188	-0.23822	16	HYDIN;HYDIN	NM_032821;NM_017558	TSS200;TSS200	Island	NA	NA	NA
cg12091396	0.0117188	-0.238129	10	C10orf35	NM_145306	5'UTR	Island	NA	NA	Unclassified
cg20609344	0.00390625	-0.237958	11	KIAA1377;ANGPTL5	NM_020802;NM_178127	TSS200;5'UTR	Island	NA	NA	Promoter_Associated
cg17179314	0.0117188	-0.237781	15	CHRNB4	NM_000750	TSS1500	Island	NA	NA	NA
cg13671919	0.00390625	-0.23705	18	LOC642597	NM_001145194	Body	Island	NA	TRUE	NA
cg12483476	0.0195312	-0.237019	5	GRM6	NM_000843	1stExon	Island	NA	TRUE	NA
cg19411008	0.00390625	-0.23684	17	NA	NA	NA	Island	NA	NA	Unclassified_Cell_type_specific
cg22466350	0.0078125	-0.236326	6	PTPRK;PTPRK	NM_002844;NM_001135648	Body;Body	Island	NA	NA	NA
cg04917181	0.00390625	-0.236231	8	TSPYL5	NM_033512	TSS200	Island	DMR	NA	Promoter_Associated
cg24881205	0.0195312	-0.236021	7	SP8;SP8	NM_198956;NM_182700	5'UTR;Body	S_Shore	NA	NA	Unclassified_Cell_type_specific
cg09768093	0.00390625	-0.235442	1	ZBTB8B	NM_001145720	TSS200	Island	NA	TRUE	Unclassified_Cell_type_specific
cg11196851	0.00390625	-0.235058	19	OSCAR;OSCAR;OSCAR;OSCAR	NM_133168;NM_206818;NM_133169;NM_130771	Body;Body;Body;Body	Island	NA	NA	Unclassified
cg18417423	0.00390625	-0.234905	6	ELOVL4	NM_022726	TSS200	Island	DMR	NA	Promoter_Associated_Cell_type_specific
cg18815943	0.0117188	-0.234845	1	FOXE3	NM_012186	1stExon	Island	NA	TRUE	Unclassified_Cell_type_specific
cg11538128	0.00390625	-0.234658	5	ZNF354C	NM_014594	TSS200	Island	DMR	NA	Promoter_Associated_Cell_type_specific
cg08278489	0.0195312	-0.233846	5	ZNF354C	NM_014594	TSS200	Island	DMR	NA	Promoter_Associated_Cell_type_specific
cg13493635	0.0117188	-0.233709	6	PPP1R2P1	NR_027771	Body	Island	NA	NA	NA
cg06230736	0.00390625	-0.233281	10	FLJ45983;GATA3;GATA3;FLJ45983	NR_024255;NM_001002295;NM_002051;NR_024256	TSS1500;TSS200;TSS200;TSS1500	Island	DMR	NA	NA
cg05403555	0.00390625	-0.232572	2	TACR1;TACR1	NM_015727;NM_001058	TSS1500;TSS1500	Island	DMR	NA	Unclassified
cg15457058	0.0273438	-0.232096	1	FOXE3	NM_012186	1stExon	Island	NA	TRUE	Unclassified_Cell_type_specific
cg27108419	0.0117188	-0.231525	6	NA	NA	NA	S_Shore	NA	NA	NA
cg06585708	0.0078125	-0.229927	5	NA	NA	NA	Island	NA	NA	NA
cg18764577	0.00390625	-0.229923	18	LAMA1;LAMA1	NM_005559;NM_005559	5'UTR;1stExon	Island	DMR	NA	NA
cg04151278	0.00390625	-0.229828	3	GPR149	NM_001038705	Body	Island	NA	TRUE	NA
cg06304401	0.00390625	-0.229715	3	NLGN1	NM_014932	5'UTR	NA	NA	NA	Unclassified
cg22723056	0.00390625	-0.229607	11	SYT9;SYT9	NM_175733;NM_175733	1stExon;5'UTR	Island	DMR	TRUE	Unclassified
cg04457658	0.00390625	-0.228732	6	NA	NA	NA	NA	NA	TRUE	NA
cg16856286	0.00390625	-0.228579	12	HOXC13	NM_017410	1stExon	Island	NA	TRUE	Unclassified_Cell_type_specific
cg27487839	0.00390625	-0.228514	8	XKR6	NM_173683	1stExon	Island	DMR	NA	Promoter_Associated
cg02105519	0.0117188	-0.22827	5	PCDHA7;PCDHA12;PCDHA6;PCDHAC1;PCDHA10;PCDHA4;PCDHA11;PCDHA8;PCDHA6;PCDHA1;PCDHA2;PCDHA1;PCDHA9;PCDHA13;PCDHA5;PCDHA3;PCDHAC1;PCDHA10	NM_018910;NM_018903;NM_018909;NM_031882;NM_018901;NM_018907;NM_018902;NM_018911;NM_031849;NM_031411;NM_018905;NM_018900;NM_031857;NM_018904;NM_018908;NM_018906;NM_018898;NM_031860	Body;Body;Body;TSS200;Body;Body;Body;Body;Body;Body;Body;Body;Body;Body;Body;Body;TSS200;Body	Island	NA	NA	NA
cg03242819	0.0078125	-0.22618	10	DOCK1;FAM196A	NM_001380;NM_001039762	Body;TSS200	Island	DMR	NA	NA
cg23889391	0.00390625	-0.225667	6	ENPP5;ENPP5	NM_021572;NM_021572	1stExon;5'UTR	NA	NA	NA	Unclassified
cg10778841	0.00390625	-0.224371	10	SORCS3	NM_014978	1stExon	Island	NA	NA	NA
cg15759937	0.0078125	-0.224192	19	ZNF814;ZNF814	NM_001144989;NM_001144989	1stExon;5'UTR	S_Shore	NA	NA	NonGene_Associated
cg02004641	0.0117188	-0.223927	5	PCDHA7;PCDHA12;PCDHA6;PCDHAC1;PCDHA10;PCDHA4;PCDHA11;PCDHA8;PCDHA6;PCDHA1;PCDHA2;PCDHA1;PCDHA9;PCDHA13;PCDHA5;PCDHA3;PCDHAC1;PCDHA10	NM_018910;NM_018903;NM_018909;NM_031882;NM_018901;NM_018907;NM_018902;NM_018911;NM_031849;NM_031411;NM_018905;NM_018900;NM_031857;NM_018904;NM_018908;NM_018906;NM_018898;NM_031860	Body;Body;Body;TSS200;Body;Body;Body;Body;Body;Body;Body;Body;Body;Body;Body;Body;TSS200;Body	Island	NA	NA	NA
cg14098681	0.0078125	-0.222365	10	FLJ45983;GATA3;GATA3;GATA3;GATA3;FLJ45983	NR_024255;NM_002051;NM_001002295;NM_001002295;NM_002051;NR_024256	TSS1500;5'UTR;1stExon;5'UTR;1stExon;TSS1500	Island	NA	NA	NA
cg08945395	0.0078125	-0.222351	5	PIK3R1;PIK3R1	NM_181523;NM_181524	Body;TSS200	Island	NA	TRUE	Promoter_Associated
cg14370314	0.00390625	-0.221521	14	EFS;EFS	NM_005864;NM_032459	TSS200;TSS200	Island	DMR	NA	NA
cg21781828	0.00390625	-0.22106	5	MTX3;MTX3	NM_001167741;NM_001010891	5'UTR;Body	Island	NA	NA	Promoter_Associated
cg25789861	0.0273438	-0.22066	18	DSC3;DSC3	NM_001941;NM_024423	TSS200;TSS200	Island	NA	NA	NA
cg05167251	0.00390625	-0.220426	2	HOXD9;HOXD9	NM_014213;NM_014213	5'UTR;1stExon	Island	NA	TRUE	Unclassified_Cell_type_specific
cg04663790	0.00390625	-0.219911	2	NA	NA	NA	Island	NA	TRUE	NA
cg07845390	0.0078125	-0.219791	1	KCNT2	NM_198503	TSS1500	Island	NA	NA	NA
cg27068490	0.0390625	-0.218889	11	TTC12	NM_017868	TSS200	N_Shore	NA	NA	Promoter_Associated
cg17460441	0.00390625	-0.218847	2	NA	NA	NA	Island	NA	TRUE	Unclassified_Cell_type_specific
cg00018229	0.0078125	-0.218537	1	TTC13;ARV1;TTC13	NM_001122835;NM_022786;NM_024525	Body;TSS1500;Body	N_Shore	NA	NA	NA
cg19871940	0.0078125	-0.217036	14	NA	NA	NA	N_Shore	DMR	NA	NA
cg14765959	0.0078125	-0.216307	6	NA	NA	NA	Island	NA	NA	Unclassified_Cell_type_specific
cg01064265	0.0273438	-0.215919	16	IRX6	NM_024335	Body	Island	NA	NA	NA
cg11398452	0.0078125	-0.215274	10	VAX1;VAX1	NM_199131;NM_001112704	Body;Body	Island	DMR	NA	NA
cg26682580	0.0117188	-0.215184	12	TMEM132C	NM_001136103	Body	Island	DMR	NA	NA
cg22979783	0.0078125	-0.214232	2	CYP26B1	NM_019885	Body	Island	CDMR	NA	NA
cg14743462	0.00390625	-0.213099	1	HIST3H2A	NM_033445	TSS1500	S_Shore	NA	NA	Promoter_Associated
cg00339300	0.00390625	-0.212752	1	NA	NA	NA	Island	NA	TRUE	Unclassified
cg23070026	0.00390625	-0.212148	3	ADAMTS9	NM_182920	Body	Island	DMR	NA	NA
cg23763043	0.0078125	-0.211918	15	NR2F2;NR2F2;NR2F2;MIR1469;NR2F2	NM_001145155;NM_021005;NM_001145156;NR_031715;NM_001145157	Body;Body;5'UTR;TSS200;TSS1500	Island	NA	TRUE	NA
cg20980055	0.00390625	-0.209446	6	EYA4;EYA4;EYA4	NM_172105;NM_172103;NM_004100	TSS1500;TSS1500;TSS1500	Island	DMR	NA	NA
cg27331241	0.0117188	-0.209317	7	PRKAR1B;PRKAR1B;PRKAR1B;PRKAR1B;PRKAR1B;PRKAR1B	NM_002735;NM_001164760;NM_001164761;NM_001164762;NM_001164759;NM_001164758	5'UTR;5'UTR;5'UTR;5'UTR;5'UTR;5'UTR	Island	NA	NA	NA
cg12391667	0.0117188	-0.20918	11	KIAA1377;ANGPTL5	NM_020802;NM_178127	TSS1500;5'UTR	N_Shore	NA	NA	Promoter_Associated
cg05446424	0.0078125	-0.209152	2	FAM84A	NM_145175	TSS200	Island	NA	NA	NA
cg08034379	0.0078125	-0.20842	2	WDR69	NM_178821	TSS200	Island	DMR	TRUE	Unclassified_Cell_type_specific
cg14427437	0.0273438	-0.208369	11	NA	NA	NA	NA	NA	NA	NA
cg14435109	0.00390625	-0.208103	2	SGPP2	NM_152386	TSS1500	N_Shore	RDMR	NA	Unclassified_Cell_type_specific
cg19356191	0.0273438	-0.200784	1	NA	NA	NA	S_Shore	NA	TRUE	NA
cg19456540	0.00390625	-0.198729	14	SIX6	NM_007374	1stExon	Island	NA	TRUE	NA
cg06621094	0.00390625	-0.198201	13	NA	NA	NA	NA	DMR	TRUE	Unclassified_Cell_type_specific
cg01281911	0.00390625	-0.197441	1	FOXE3	NM_012186	1stExon	Island	NA	TRUE	Unclassified_Cell_type_specific
cg25778535	0.00390625	-0.195898	11	RIC3;RIC3;RIC3;RIC3	NM_001135109;NM_024557;NM_001135109;NM_024557	1stExon;5'UTR;5'UTR;1stExon	Island	NA	NA	Unclassified_Cell_type_specific
cg27513574	0.00390625	-0.195682	4	SLC34A2;SLC34A2	NM_006424;NM_006424	1stExon;5'UTR	Island	NA	TRUE	NA
cg07470489	0.0195312	-0.194836	5	ZNF354C	NM_014594	TSS200	Island	DMR	NA	Promoter_Associated_Cell_type_specific
cg09469566	0.0078125	-0.193381	13	NA	NA	NA	Island	DMR	NA	NA
cg27032813	0.0117188	-0.192233	15	GRAMD2	NM_001012642	TSS1500	S_Shore	NA	TRUE	NA
cg24190127	0.0195312	-0.19025	15	LRRC49;THAP10	NM_017691;NM_020147	TSS200;TSS200	S_Shore	NA	NA	Promoter_Associated
cg18724565	0.0078125	-0.1897	7	FSCN1	NM_003088	1stExon	Island	DMR	NA	NA
cg01844178	0.0195312	-0.187898	3	CCDC39	NM_181426	TSS1500	Island	DMR	NA	Promoter_Associated
cg08377398	0.00390625	-0.186402	4	JAKMIP1;JAKMIP1	NM_001099433;NM_144720	TSS1500;TSS1500	Island	DMR	NA	NA
cg16803088	0.00390625	-0.16963	12	KSR2	NM_173598	TSS1500	Island	NA	NA	Unclassified
cg13721589	0.0117188	-0.155711	17	SREBF1;SREBF1	NM_004176;NM_001005291	Body;Body	Island	NA	NA	Unclassified
cg03919694	0.0117188	-0.147773	11	NAV2;NAV2;NAV2;LOC100126784;NAV2;NAV2	NM_145117;NM_182964;NM_001111018;NR_015384;NM_182964;NM_145117	5'UTR;5'UTR;Body;Body;1stExon;1stExon	Island	DMR	NA	NA
cg16936094	0.0078125	-0.147294	10	NMT2	NM_004808	Body	NA	NA	TRUE	Unclassified_Cell_type_specific
cg19517490	0.0078125	0.13795	1	ATAD3A;ATAD3A;ATAD3A	NM_018188;NM_001170535;NM_001170536	Body;Body;Body	N_Shore	NA	NA	NA
cg02018337	0.00390625	0.181502	17	GAS7;GAS7;GAS7	NM_201432;NM_001130831;NM_201433	Body;Body;Body	NA	NA	TRUE	Unclassified_Cell_type_specific
cg07216610	0.0117188	0.19156	2	AGAP1;AGAP1	NM_014914;NM_001037131	Body;Body	NA	NA	NA	NA
cg03701795	0.0117188	0.210096	1	CD1E;CD1E;CD1E;CD1E;CD1E;CD1E	NM_030893;NM_001042586;NM_001042587;NM_001042584;NM_001042585;NM_001042583	TSS200;TSS200;TSS200;TSS200;TSS200;TSS200	NA	NA	NA	NA
cg15001032	0.0117188	0.211546	7	DDC;DDC	NM_001082971;NM_001082971	5'UTR;1stExon	NA	NA	NA	NA
cg06775420	0.00390625	0.21858	16	HN1L	NM_144570	Body	NA	NA	NA	NA
cg03173502	0.0117188	0.226072	6	JARID2	NM_004973	Body	NA	NA	NA	NA
cg16347155	0.0078125	0.229298	17	NAGLU	NM_000263	TSS200	N_Shore	NA	NA	Promoter_Associated
cg23969380	0.0117188	0.229748	12	NA	NA	NA	NA	NA	NA	NA
cg01995393	0.0078125	0.234294	19	PRAM1	NM_032152	Body	Island	NA	NA	NA
cg08166720	0.0390625	0.235968	17	ZZEF1	NM_015113	Body	NA	NA	NA	NA
cg20725256	0.00390625	0.242593	12	PGAM5;PGAM5;PGAM5	NM_138575;NM_001170544;NM_001170543	Body;Body;Body	Island	NA	NA	NA
cg13234275	0.00390625	0.24322	11	PHRF1	NM_020901	Body	N_Shelf	NA	NA	NA
cg07224469	0.0195312	0.2498	4	PCGF3	NM_006315	5'UTR	Island	NA	NA	NA
cg22259126	0.0117188	0.251501	6	TNXB	NM_019105	Body	NA	NA	NA	NA
cg02573468	0.00390625	0.258345	15	DLL4	NM_019074	Body	S_Shore	NA	NA	Unclassified_Cell_type_specific
cg27016579	0.0117188	0.259402	5	NA	NA	NA	NA	NA	TRUE	NA
cg23079012	0.00390625	0.260697	2	NA	NA	NA	NA	NA	NA	NA
cg18582260	0.00390625	0.263487	13	PARP4	NM_006437	5'UTR	N_Shore	NA	NA	Promoter_Associated_Cell_type_specific
cg10273669	0.00390625	0.271988	16	NA	NA	NA	NA	NA	NA	NA
cg16455444	0.0078125	0.272564	8	KCNK9	NM_016601	Body	NA	NA	NA	NA
cg00648582	0.00390625	0.273569	12	PGAM5;PGAM5;PGAM5	NM_138575;NM_001170544;NM_001170543	Body;Body;Body	Island	NA	NA	NA
cg00827581	0.0078125	0.273659	19	RAVER1	NM_133452	Body	Island	NA	NA	NA
cg09137533	0.0195312	0.27736	22	NA	NA	NA	S_Shore	RDMR	NA	NA
cg18128887	0.00390625	0.2778	1	RCAN3	NM_013441	Body	Island	NA	NA	Promoter_Associated_Cell_type_specific
cg10625247	0.00390625	0.278784	2	NA	NA	NA	NA	NA	TRUE	NA
cg01021169	0.0117188	0.279113	22	ASCC2	NM_032204	3'UTR	NA	NA	NA	NA
cg17037406	0.00390625	0.279687	12	PGAM5;PGAM5;PGAM5	NM_138575;NM_001170544;NM_001170543	Body;Body;Body	Island	NA	NA	NA
cg11667061	0.0078125	0.281688	14	NA	NA	NA	Island	NA	NA	Unclassified_Cell_type_specific
cg10351829	0.00390625	0.282159	10	NA	NA	NA	NA	NA	NA	Unclassified_Cell_type_specific
cg03504039	0.00390625	0.282548	2	LRRFIP1	NM_001137550	Body	NA	NA	NA	NA
cg18072388	0.0195312	0.284824	19	RAVER1	NM_133452	Body	N_Shore	NA	NA	NA
cg19495428	0.0195312	0.285422	10	ZNF511;TUBGCP2	NM_145806;NM_006659	Body;TSS1500	Island	NA	NA	Promoter_Associated
cg14482811	0.00390625	0.286304	9	LCN8	NM_178469	TSS200	N_Shelf	NA	NA	Unclassified
cg16446346	0.00390625	0.287992	13	RASA3	NM_007368	Body	NA	NA	NA	NonGene_Associated_Cell_type_specific
cg14283710	0.00390625	0.288483	9	GTF3C5;GTF3C5	NM_001122823;NM_012087	Body;Body	NA	NA	NA	NA
cg25835179	0.00390625	0.289323	11	ACY3	NM_080658	TSS200	NA	NA	NA	Unclassified
cg24371534	0.00390625	0.291736	1	ARHGEF16	NM_014448	Body	NA	NA	NA	NA
cg19341106	0.00390625	0.293386	7	PTPRN2;PTPRN2;PTPRN2	NM_002847;NM_130842;NM_130843	Body;Body;Body	NA	NA	NA	NA
cg04225775	0.00390625	0.294351	5	HMHB1;HMHB1	NM_021182;NM_021182	1stExon;5'UTR	NA	NA	NA	NA
cg19579652	0.0195312	0.295187	10	DIP2C	NM_014974	Body	NA	NA	NA	NA
cg26081974	0.0195312	0.295627	13	NA	NA	NA	N_Shore	NA	TRUE	NA
cg24412662	0.0117188	0.295882	1	NA	NA	NA	NA	NA	NA	NA
cg17022548	0.0195312	0.29733	5	NRG2;NRG2;NRG2;NRG2	NM_013982;NM_013983;NM_013981;NM_004883	Body;Body;Body;Body	NA	NA	TRUE	NA
cg12547667	0.0195312	0.297815	10	WDR37	NM_014023	Body	NA	NA	NA	NA
cg02228160	0.0195312	0.298776	5	HMHB1	NM_021182	Body	NA	NA	NA	NA
cg09560590	0.00390625	0.300298	5	HMHB1	NM_021182	TSS200	NA	NA	NA	NA
cg27661460	0.0117188	0.300465	16	FAM38A	NM_001142864	Body	Island	NA	TRUE	NA
cg24924502	0.0078125	0.301731	17	AATK	NM_001080395	Body	Island	NA	NA	NA
cg08911692	0.0078125	0.302404	7	NA	NA	NA	Island	NA	NA	NA
cg01353907	0.00390625	0.303972	12	GPR133	NM_198827	TSS200	NA	NA	NA	NA
cg15576082	0.00390625	0.305569	2	NEU4;NEU4;NEU4;NEU4;NEU4	NM_080741;NM_001167601;NM_001167602;NM_001167599;NM_001167600	Body;5'UTR;5'UTR;Body;5'UTR	Island	NA	NA	NA
cg14535531	0.0117188	0.30578	18	C18orf26	NM_173629	TSS1500	NA	NA	NA	NA
cg15391531	0.00390625	0.307774	18	MBP;MBP;MBP;MBP;MBP	NM_001025092;NM_001025081;NM_001025101;NM_001025090;NM_002385	3'UTR;3'UTR;3'UTR;3'UTR;3'UTR	Island	NA	NA	NA
cg24199203	0.0117188	0.308459	19	NFIC;NFIC	NM_005597;NM_205843	Body;Body	N_Shore	NA	NA	NA
cg03760226	0.00390625	0.308701	1	ATAD3C	NM_001039211	Body	S_Shore	NA	NA	NA
cg06755452	0.0195312	0.308991	5	NA	NA	NA	NA	NA	NA	Unclassified_Cell_type_specific
cg06627617	0.00390625	0.309492	2	ASAP2;ASAP2	NM_001135191;NM_003887	Body;Body	NA	NA	TRUE	NA
cg03282107	0.0195312	0.310637	2	NA	NA	NA	NA	NA	TRUE	NA
cg16067628	0.00390625	0.311182	17	AATK	NM_001080395	Body	Island	NA	NA	NA
cg03797504	0.0273438	0.311736	16	NA	NA	NA	NA	NA	NA	NA
cg11859398	0.00390625	0.31181	7	SDK1	NM_152744	Body	NA	DMR	TRUE	NA
cg05031187	0.0117188	0.31216	7	NA	NA	NA	NA	NA	NA	NA
cg19866939	0.00390625	0.313922	13	RASA3	NM_007368	Body	NA	NA	TRUE	NonGene_Associated_Cell_type_specific
cg13335329	0.0078125	0.314521	19	PKN1;PKN1	NM_002741;NM_213560	3'UTR;3'UTR	Island	NA	NA	NA
cg12765382	0.00390625	0.314581	17	NA	NA	NA	Island	NA	NA	Unclassified
cg24450303	0.00390625	0.314934	8	ARC;ARC	NM_015193;NM_015193	1stExon;3'UTR	N_Shore	NA	NA	NA
cg10457446	0.0117188	0.315057	17	SPNS2	NM_001124758	TSS1500	N_Shore	NA	NA	NA
cg16145216	0.00390625	0.315863	1	HIVEP3;HIVEP3	NM_024503;NM_001127714	TSS1500;TSS1500	S_Shore	RDMR	NA	Promoter_Associated
cg16252110	0.0078125	0.316	5	NA	NA	NA	Island	NA	NA	NA
cg16057915	0.0078125	0.316142	1	PEX14	NM_004565	3'UTR	NA	NA	NA	NA
cg10759972	0.00390625	0.317318	8	NA	NA	NA	N_Shore	NA	NA	NA
cg12275410	0.0195312	0.317379	10	ZNF511;TUBGCP2	NM_145806;NM_006659	Body;TSS1500	Island	NA	NA	NA
cg04191989	0.00390625	0.317419	7	PRKAR1B;PRKAR1B;PRKAR1B;PRKAR1B;PRKAR1B;PRKAR1B	NM_001164759;NM_001164762;NM_001164758;NM_001164760;NM_001164761;NM_002735	Body;Body;Body;Body;Body;Body	N_Shore	NA	NA	NA
cg09357934	0.0078125	0.318918	2	DAPL1	NM_001017920	1stExon	NA	NA	NA	NA
cg19035792	0.00390625	0.318928	22	NA	NA	NA	S_Shelf	NA	TRUE	NA
cg22874652	0.0078125	0.319005	1	NA	NA	NA	N_Shore	NA	NA	Unclassified
cg16616918	0.00390625	0.319992	17	SMYD4	NM_052928	Body	NA	NA	NA	NA
cg08473764	0.0078125	0.320642	1	MIR1182;FAM89A	NR_031593;NM_198552	TSS1500;Body	NA	NA	TRUE	NA
cg12798040	0.00390625	0.320897	14	XRCC3;XRCC3;XRCC3	NM_001100119;NM_005432;NM_001100118	Body;Body;Body	NA	NA	NA	NA
cg05107632	0.00390625	0.321767	11	ORAOV1	NM_153451	Body	NA	NA	NA	NA
cg03695260	0.0078125	0.321951	10	NA	NA	NA	S_Shore	NA	NA	NA
cg04339462	0.0078125	0.323774	14	CCDC85C	NM_001144995	Body	NA	NA	TRUE	NA
cg13745832	0.0117188	0.323828	17	FAM18B2	NM_145301	3'UTR	NA	NA	TRUE	Unclassified
cg14548802	0.00390625	0.323865	9	COL5A1	NM_000093	Body	NA	NA	NA	NA
cg09172973	0.00390625	0.32438	16	ZNF646	NM_014699	Body	Island	NA	NA	NA
cg17086398	0.00390625	0.325047	1	SERINC2	NM_178865	Body	NA	NA	NA	NA
cg16284674	0.0195312	0.325159	10	ZNF511;TUBGCP2	NM_145806;NM_006659	Body;TSS1500	Island	NA	NA	Promoter_Associated
cg27630153	0.0195312	0.325555	16	FAM38A	NM_001142864	Body	Island	NA	TRUE	NA
cg05830220	0.0390625	0.325877	16	KLHDC4	NM_017566	Body	S_Shelf	NA	TRUE	Unclassified_Cell_type_specific
cg17869988	0.0273438	0.326126	1	LOC728661;CDK11B;CDK11B;CDK11B;CDK11B;CDK11B;CDK11B	NM_001110781;NM_033493;NM_033489;NM_033486;NM_033488;NM_033492;NM_033487	Body;Body;Body;Body;Body;Body;5'UTR	N_Shore	NA	NA	NA
cg10837110	0.00390625	0.327153	1	GABRD	NM_000815	Body	N_Shore	NA	NA	Unclassified_Cell_type_specific
cg02239258	0.0078125	0.327528	8	NA	NA	NA	N_Shore	NA	NA	NA
cg01123957	0.00390625	0.328348	14	NPAS3;NPAS3;NPAS3;NPAS3	NM_001164749;NM_173159;NM_001165893;NM_022123	Body;Body;Body;Body	NA	NA	TRUE	NA
cg10113526	0.0390625	0.328516	8	DENND3	NM_014957	Body	NA	NA	TRUE	NA
cg26598348	0.00390625	0.330086	16	NA	NA	NA	S_Shore	RDMR	TRUE	NA
cg04401100	0.00390625	0.330231	2	NEU4;NEU4;NEU4;NEU4;NEU4	NM_080741;NM_001167601;NM_001167602;NM_001167599;NM_001167600	Body;5'UTR;5'UTR;Body;5'UTR	N_Shore	NA	NA	NA
cg14191466	0.00390625	0.330297	14	CDC42BPB	NM_006035	Body	NA	NA	NA	NA
cg08180831	0.0117188	0.331309	2	NEU4;NEU4;NEU4;NEU4;NEU4	NM_080741;NM_001167601;NM_001167602;NM_001167599;NM_001167600	Body;5'UTR;5'UTR;Body;5'UTR	Island	NA	NA	NA
cg10330187	0.0390625	0.331361	16	ZC3H18	NM_144604	Body	NA	NA	NA	NA
cg25976170	0.0078125	0.332269	22	GAS2L1;GAS2L1;GAS2L1	NM_152237;NM_006478;NM_152236	3'UTR;Body;Body	Island	NA	NA	Unclassified_Cell_type_specific
cg19504001	0.00390625	0.33233	12	LRP1	NM_002332	Body	NA	NA	NA	Unclassified_Cell_type_specific
cg19091930	0.00390625	0.332607	5	LRRC14B	NM_001080478	TSS1500	N_Shore	NA	NA	Unclassified_Cell_type_specific
cg08343075	0.00390625	0.334033	16	DBNDD1;DBNDD1	NM_001042610;NM_024043	Body;TSS1500	NA	NA	TRUE	NA
cg13133304	0.0078125	0.334066	11	TNNI2;TNNI2;TNNI2	NM_001145829;NM_003282;NM_001145841	Body;Body;Body	NA	NA	NA	Unclassified_Cell_type_specific
cg22212560	0.0273438	0.335506	11	FRMD8	NM_031904	Body	S_Shelf	NA	NA	NA
cg17136255	0.00390625	0.335767	7	NA	NA	NA	NA	NA	TRUE	Unclassified
cg19685398	0.00390625	0.335896	12	HRK	NM_003806	3'UTR	NA	DMR	TRUE	NA
cg00940514	0.0273438	0.335962	20	ADRM1;ADRM1	NM_007002;NM_175573	Body;Body	N_Shore	NA	NA	Promoter_Associated_Cell_type_specific
cg27217350	0.0390625	0.336554	2	C2orf85	NM_173821	Body	N_Shore	NA	NA	NA
cg24461627	0.0195312	0.336616	10	DIP2C	NM_014974	Body	S_Shelf	NA	NA	NA
cg09001527	0.0078125	0.33665	5	COL23A1	NM_173465	Body	N_Shelf	CDMR	NA	NA
cg07676349	0.00390625	0.336901	19	PTPRS;PTPRS;PTPRS;PTPRS	NM_130855;NM_002850;NM_130854;NM_130853	Body;Body;Body;Body	N_Shore	NA	NA	NA
cg09367967	0.00390625	0.337017	19	CALR	NM_004343	Body	S_Shore	RDMR	NA	NA
cg17822325	0.00390625	0.337463	1	SERINC2	NM_178865	Body	NA	NA	NA	NA
cg25443943	0.0273438	0.33786	15	NA	NA	NA	N_Shore	NA	NA	NA
cg02110858	0.00390625	0.337867	8	PLEC1;PLEC1;PLEC1	NM_000445;NM_201378;NM_201379	Body;Body;TSS200	Island	NA	NA	NA
cg03573445	0.0078125	0.338105	14	INF2;INF2;INF2	NM_001031714;NM_032714;NM_022489	TSS1500;TSS1500;TSS1500	N_Shore	NA	NA	Unclassified_Cell_type_specific
cg07620167	0.00390625	0.338458	9	SLC34A3	NM_080877	Body	Island	NA	NA	NA
cg08559712	0.0117188	0.338954	20	MACROD2;MACROD2	NM_001033087;NM_080676	3'UTR;3'UTR	NA	NA	TRUE	NA
cg08063160	0.00390625	0.339073	2	LRRFIP1	NM_001137550	Body	NA	NA	NA	NA
cg00637745	0.00390625	0.339722	2	NA	NA	NA	N_Shore	RDMR	NA	NA
cg02248749	0.0078125	0.339814	6	TNXB	NM_019105	Body	NA	NA	NA	NA
cg18476766	0.00390625	0.340007	2	NA	NA	NA	NA	NA	NA	NA
cg00697658	0.0078125	0.340109	8	KIAA1688	NM_025251	Body	S_Shore	NA	NA	Unclassified_Cell_type_specific
cg05987787	0.0195312	0.342641	6	SYNJ2	NM_003898	Body	NA	NA	TRUE	Promoter_Associated
cg01185093	0.00390625	0.343077	7	SLC29A4;SLC29A4	NM_001040661;NM_153247	3'UTR;3'UTR	N_Shore	NA	NA	NA
cg01824603	0.00390625	0.34308	8	ARHGEF10	NM_014629	Body	NA	NA	NA	NA
cg15405364	0.0195312	0.343839	13	MCF2L;MCF2L	NM_001112732;NM_024979	Body;Body	N_Shelf	NA	NA	NA
cg11708721	0.0195312	0.344316	1	PTGFRN	NM_020440	3'UTR	NA	NA	NA	Unclassified_Cell_type_specific
cg14007090	0.0117188	0.344636	20	LAMA5	NM_005560	Body	S_Shelf	NA	NA	Unclassified_Cell_type_specific
cg05350607	0.0078125	0.344703	1	LINGO4	NM_001004432	5'UTR	NA	NA	NA	NA
cg09552399	0.0117188	0.345627	16	ZNF646	NM_014699	Body	N_Shore	NA	NA	NA
cg25178900	0.00390625	0.346662	10	NA	NA	NA	N_Shore	NA	NA	NA
cg16564828	0.0117188	0.346933	13	MCF2L;MCF2L	NM_001112732;NM_024979	Body;Body	N_Shelf	NA	NA	NA
cg09924848	0.00390625	0.347117	10	FAM53B	NM_014661	3'UTR	NA	NA	TRUE	Unclassified
cg02079700	0.00390625	0.347321	22	NA	NA	NA	S_Shore	NA	NA	NA
cg10959907	0.00390625	0.347361	4	RGS12;RGS12;RGS12	NM_198229;NM_198227;NM_002926	Body;Body;Body	N_Shore	NA	NA	Unclassified_Cell_type_specific
cg07109801	0.00390625	0.3478	3	MIR425;DALRD3;NDUFAF3;NDUFAF3;NDUFAF3;NDUFAF3	NR_029948;NM_018114;NM_199070;NM_199074;NM_199069;NM_199073	Body;5'UTR;TSS1500;TSS1500;TSS1500;TSS1500	N_Shore	NA	NA	NA
cg24852565	0.0195312	0.348143	13	NA	NA	NA	NA	NA	NA	NA
cg06770878	0.0078125	0.348323	2	NA	NA	NA	NA	NA	NA	NA
cg06357748	0.0078125	0.349015	12	RAD52	NM_134424	Body	NA	NA	NA	Gene_Associated_Cell_type_specific
cg15355952	0.00390625	0.349584	5	SLC1A3;SLC1A3	NM_004172;NM_001166695	Body;Body	NA	NA	NA	NA
cg17499251	0.00390625	0.349901	19	THEG;THEG	NM_016585;NM_199202	Body;Body	N_Shelf	RDMR	NA	NA
cg08191159	0.00390625	0.35034	7	NA	NA	NA	S_Shore	NA	NA	NA
cg02030454	0.0078125	0.350832	1	GJB3;GJB3	NM_024009;NM_001005752	Body;Body	Island	NA	NA	NA
cg02594677	0.0195312	0.350893	10	DIP2C	NM_014974	Body	S_Shore	NA	NA	NA
cg23679982	0.00390625	0.351109	17	SMYD4	NM_052928	Body	NA	NA	NA	Unclassified
cg02660097	0.0390625	0.351297	11	NA	NA	NA	NA	NA	NA	NA
cg13717350	0.0273438	0.351314	9	SARDH;SARDH	NM_001134707;NM_007101	Body;Body	N_Shore	NA	TRUE	NA
cg17748769	0.0117188	0.351493	7	PTPRN2;PTPRN2;PTPRN2	NM_002847;NM_130842;NM_130843	Body;Body;Body	S_Shelf	NA	NA	NA
cg25138649	0.0195312	0.351521	1	CAPN8	NM_001143962	Body	N_Shore	NA	NA	NA
cg26348995	0.00390625	0.351817	17	NA	NA	NA	N_Shore	NA	NA	NA
cg09435499	0.00390625	0.351965	11	NA	NA	NA	NA	NA	NA	NA
cg24647428	0.00390625	0.352369	3	NA	NA	NA	NA	NA	TRUE	Unclassified_Cell_type_specific
cg18535456	0.00390625	0.352942	12	ALDH2	NM_000690	TSS1500	N_Shore	NA	NA	NA
cg24105081	0.00390625	0.354011	12	CACNA2D4	NM_172364	Body	NA	NA	TRUE	NA
cg19589358	0.0117188	0.354053	14	CDC42BPB	NM_006035	Body	S_Shelf	NA	NA	NA
cg09184315	0.00390625	0.35414	8	NA	NA	NA	NA	NA	TRUE	NA
cg00748195	0.0195312	0.354624	3	ITIH1;ITIH1;ITIH1;ITIH1	NM_001166434;NM_001166435;NM_001166436;NM_002215	TSS200;TSS1500;TSS1500;Body	NA	NA	NA	NA
cg27565966	0.0078125	0.355408	16	CD19	NM_001770	TSS200	NA	NA	NA	NA
cg21711214	0.0117188	0.355576	22	HPS4;HPS4	NM_152841;NM_022081	TSS1500;Body	N_Shelf	NA	NA	Unclassified_Cell_type_specific
cg15557309	0.0117188	0.355665	1	MIR1182;FAM89A	NR_031593;NM_198552	TSS1500;Body	NA	NA	TRUE	NA
cg20063728	0.00390625	0.356297	7	PDGFA;PDGFA	NM_002607;NM_033023	Body;Body	N_Shelf	NA	TRUE	NA
cg10370574	0.00390625	0.356336	19	REXO1	NM_020695	Body	NA	CDMR	NA	NA
cg26337070	0.00390625	0.356514	2	ATOH8	NM_032827	Body	NA	NA	TRUE	NA
cg15712520	0.00390625	0.356658	6	TNXB	NM_019105	Body	S_Shelf	NA	TRUE	NA
cg10201141	0.0273438	0.357325	12	ENO2;ATN1	NM_001975;NM_001007026	3'UTR;TSS1500	NA	NA	NA	NA
cg19841423	0.0078125	0.357673	20	ZGPAT;ZGPAT;ZGPAT;LIME1	NM_181485;NM_032527;NM_001083113;NM_017806	Body;Body;Body;TSS1500	S_Shore	NA	NA	NA
cg25885684	0.00390625	0.357847	15	NA	NA	NA	NA	NA	NA	NA
cg13335886	0.0078125	0.357865	1	C1orf174	NM_207356	Body	N_Shore	NA	NA	NA
cg17159699	0.0195312	0.357892	8	ST18	NM_014682	Body	NA	NA	TRUE	NA
cg02433266	0.0195312	0.357966	22	NA	NA	NA	N_Shelf	NA	NA	Unclassified
cg04751549	0.0117188	0.358081	8	NA	NA	NA	NA	NA	NA	Unclassified_Cell_type_specific
cg13544075	0.0078125	0.358884	9	LCN6	NM_198946	TSS1500	S_Shelf	NA	NA	NA
cg26692749	0.0117188	0.359214	1	RCAN3	NM_013441	3'UTR	Island	NA	TRUE	Promoter_Associated_Cell_type_specific
cg14795528	0.0078125	0.359304	7	PTPRN2;PTPRN2;PTPRN2	NM_002847;NM_130842;NM_130843	Body;Body;Body	N_Shelf	NA	NA	NA
cg00034755	0.00390625	0.359753	22	NA	NA	NA	N_Shore	NA	NA	NA
cg21498785	0.00390625	0.360266	4	NA	NA	NA	S_Shelf	NA	NA	NA
cg08906246	0.00390625	0.360497	4	STK32B	NM_018401	Body	NA	NA	TRUE	Unclassified_Cell_type_specific
cg17713161	0.0117188	0.361698	17	C17orf28	NM_030630	Body	NA	NA	NA	NA
cg12564698	0.0117188	0.361807	11	GAL	NM_015973	3'UTR	NA	NA	NA	Unclassified
cg19106326	0.00390625	0.36224	8	NA	NA	NA	NA	NA	TRUE	NA
cg14707053	0.00390625	0.363539	6	TAF8	NM_138572	Body	S_Shore	RDMR	NA	Promoter_Associated
cg09686672	0.00390625	0.363572	12	LRP1	NM_002332	Body	NA	NA	NA	NA
cg01229787	0.0078125	0.363631	15	NA	NA	NA	NA	NA	NA	NA
cg00972313	0.00390625	0.364538	10	ADARB2	NM_018702	Body	NA	NA	NA	NA
cg19478079	0.0195312	0.364645	17	NA	NA	NA	N_Shore	NA	NA	NA
cg03439301	0.0078125	0.364681	7	NA	NA	NA	NA	NA	TRUE	NA
cg13911959	0.0078125	0.365532	10	ADARB2	NM_018702	Body	N_Shore	NA	NA	NA
cg06466348	0.0078125	0.365652	16	ADCY7	NM_001114	Body	NA	NA	NA	Gene_Associated_Cell_type_specific
cg14505741	0.0078125	0.365682	4	LOC100130872-SPON2;LOC100130872	NR_033182;NR_024569	TSS200;TSS200	N_Shore	NA	NA	NA
cg01758575	0.0078125	0.365997	16	CD19;CD19	NM_001770;NM_001770	1stExon;5'UTR	NA	NA	NA	NA
cg22736144	0.0390625	0.366372	1	KIAA1026;KIAA1026;KIAA1026;KIAA1026;KIAA1026	NM_001017999;NM_201628;NM_001018001;NM_015209;NM_001018000	Body;Body;Body;Body;Body	NA	NA	TRUE	Unclassified_Cell_type_specific
cg25282072	0.00390625	0.366525	4	MYL5	NM_002477	TSS1500	S_Shore	NA	NA	Unclassified_Cell_type_specific
cg05892024	0.0078125	0.366632	7	PDGFA;PDGFA	NM_002607;NM_033023	Body;Body	N_Shelf	NA	TRUE	NA
cg08936645	0.00390625	0.367364	4	TBC1D1	NM_015173	Body	NA	NA	NA	NA
cg05169099	0.00390625	0.367497	5	SLC9A3	NM_004174	Body	Island	NA	NA	NA
cg03571445	0.0078125	0.367715	16	CA5A	NM_001739	Body	N_Shelf	NA	NA	NA
cg06801385	0.00390625	0.367792	5	NA	NA	NA	N_Shelf	NA	NA	Unclassified_Cell_type_specific
cg04987734	0.00390625	0.368138	14	CDC42BPB	NM_006035	Body	NA	NA	TRUE	Unclassified
cg04640076	0.00390625	0.368571	16	NA	NA	NA	S_Shelf	NA	NA	NA
cg07637837	0.0078125	0.368757	18	MBP;MBP	NM_001025101;NM_001025100	5'UTR;5'UTR	Island	NA	NA	NA
cg06436667	0.00390625	0.369035	17	CCDC40	NM_017950	Body	NA	NA	NA	NA
cg17999280	0.0078125	0.369135	6	AGPAT4	NM_020133	Body	NA	NA	NA	NA
cg15549821	0.00390625	0.369281	19	PLEKHA4;PLEKHA4	NM_001161354;NM_020904	Body;Body	S_Shore	NA	NA	NA
cg01570068	0.00390625	0.369381	8	KBTBD11	NM_014867	5'UTR	N_Shore	NA	NA	NA
cg26282236	0.0078125	0.369622	12	RAD52	NM_134424	Body	NA	NA	NA	NA
cg22095490	0.00390625	0.37038	18	NA	NA	NA	Island	NA	NA	NA
cg26040809	0.0195312	0.370681	10	ADARB2	NM_018702	Body	N_Shore	NA	NA	NA
cg02296171	0.00390625	0.371385	2	NA	NA	NA	N_Shore	NA	NA	NA
cg13749420	0.00390625	0.372256	18	CPLX4	NM_181654	Body	N_Shelf	NA	NA	NA
cg26565476	0.0117188	0.372334	8	RAB11FIP1;RAB11FIP1;RAB11FIP1;RAB11FIP1	NM_025151;NM_001002233;NM_001002233;NM_001002814	Body;5'UTR;1stExon;Body	NA	NA	NA	NA
cg00562504	0.00390625	0.372798	10	DIP2C	NM_014974	Body	S_Shore	NA	NA	NA
cg21164005	0.0078125	0.373467	14	CDC42BPB	NM_006035	Body	S_Shelf	NA	NA	NA
cg10996816	0.0078125	0.373518	4	NA	NA	NA	NA	NA	NA	NA
cg19629120	0.00390625	0.373982	22	EFCAB6;EFCAB6	NM_022785;NM_198856	3'UTR;3'UTR	NA	NA	NA	NA
cg26139606	0.0195312	0.37481	13	NA	NA	NA	NA	NA	NA	NA
cg17702388	0.0078125	0.375408	19	NA	NA	NA	Island	NA	NA	NA
cg18664013	0.0078125	0.375438	7	PTPRN2;PTPRN2;PTPRN2	NM_002847;NM_130842;NM_130843	Body;Body;Body	N_Shore	NA	TRUE	NA
cg11201177	0.0078125	0.377424	11	NA	NA	NA	N_Shelf	NA	NA	NA
cg01642895	0.00390625	0.377444	17	ABR;ABR;ABR	NM_021962;NM_001092;NM_001159746	Body;Body;Body	S_Shelf	NA	NA	NA
cg06159562	0.00390625	0.378202	16	ANKRD11	NM_013275	5'UTR	NA	NA	TRUE	Unclassified
cg04667538	0.00390625	0.37902	2	NA	NA	NA	NA	NA	NA	NA
cg06549275	0.00390625	0.379214	2	ASAP2;ASAP2	NM_001135191;NM_003887	Body;Body	NA	NA	TRUE	NA
cg23045716	0.0078125	0.379709	4	LOC100130872;LOC100130872-SPON2	NR_024569;NR_033182	Body;Body	N_Shore	NA	NA	Unclassified_Cell_type_specific
cg26965639	0.00390625	0.379709	7	TRPV5	NM_019841	Body	NA	NA	NA	Unclassified_Cell_type_specific
cg14255471	0.0195312	0.38081	14	NA	NA	NA	NA	NA	NA	NA
cg05415840	0.0078125	0.381268	8	ARC;ARC	NM_015193;NM_015193	1stExon;3'UTR	N_Shore	NA	NA	NA
cg05194346	0.00390625	0.381272	15	NA	NA	NA	NA	NA	TRUE	NA
cg01519464	0.0195312	0.381382	1	RCAN3	NM_013441	3'UTR	Island	NA	TRUE	Promoter_Associated_Cell_type_specific
cg02003183	0.00390625	0.381995	14	CDC42BPB	NM_006035	Body	NA	NA	TRUE	Unclassified
cg16417416	0.0078125	0.38243	4	WFS1;WFS1	NM_006005;NM_001145853	Body;Body	NA	NA	TRUE	NA
cg08650125	0.0117188	0.382596	8	NA	NA	NA	NA	NA	NA	Unclassified_Cell_type_specific
cg19900821	0.00390625	0.383169	1	NA	NA	NA	NA	NA	TRUE	NA
cg01942106	0.00390625	0.383287	16	NA	NA	NA	NA	CDMR	NA	Unclassified
cg12448285	0.0078125	0.383293	1	KIF26B	NM_018012	Body	NA	NA	NA	NA
cg02917236	0.00390625	0.383598	3	MIR548A2	NR_030317	Body	NA	NA	TRUE	NA
cg14909179	0.0195312	0.383816	11	CHID1;CHID1;CHID1;CHID1;CHID1	NM_001142677;NM_023947;NM_001142675;NM_001142674;NM_001142676	Body;Body;Body;Body;Body	S_Shore	NA	NA	NA
cg08821747	0.00390625	0.385406	4	C4orf34	NM_174921	TSS1500	S_Shore	NA	NA	Promoter_Associated
cg15542713	0.0078125	0.386101	1	HIVEP3;HIVEP3	NM_024503;NM_001127714	TSS1500;TSS1500	S_Shore	RDMR	NA	Promoter_Associated
cg14332367	0.00390625	0.386477	17	CCDC40	NM_017950	Body	NA	NA	NA	NA
cg06705767	0.0078125	0.387093	3	RARB;RARB	NM_016152;NM_000965	5'UTR;Body	NA	NA	NA	Unclassified
cg16247184	0.0195312	0.387772	17	CCDC46;CCDC46;CCDC46	NM_145036;NM_001037325;NM_001037325	Body;1stExon;5'UTR	NA	NA	NA	NA
cg20223392	0.00390625	0.388387	8	NA	NA	NA	NA	NA	NA	NA
cg14527262	0.0117188	0.389012	4	LOC100130872-SPON2;LOC100130872	NR_033182;NR_024569	TSS200;Body	N_Shore	NA	NA	NA
cg07545081	0.00390625	0.390277	10	FAM53B	NM_014661	3'UTR	NA	NA	TRUE	Unclassified
cg12721603	0.00390625	0.390828	11	ORAOV1	NM_153451	Body	NA	NA	NA	NA
cg18559579	0.00390625	0.391208	2	NA	NA	NA	N_Shore	NA	NA	NA
cg16711084	0.00390625	0.391682	6	NA	NA	NA	S_Shelf	NA	NA	NA
cg09141075	0.0195312	0.39171	8	NA	NA	NA	NA	NA	NA	NA
cg27338353	0.00390625	0.392215	22	NA	NA	NA	S_Shelf	RDMR	NA	Promoter_Associated_Cell_type_specific
cg20956114	0.00390625	0.392525	7	PTPRN2;PTPRN2;PTPRN2	NM_002847;NM_130842;NM_130843	Body;Body;Body	N_Shelf	NA	NA	NA
cg12771187	0.00390625	0.392956	7	NA	NA	NA	NA	NA	TRUE	Unclassified_Cell_type_specific
cg27422467	0.00390625	0.393343	11	ORAOV1	NM_153451	3'UTR	NA	NA	NA	NA
cg06223834	0.0078125	0.398063	16	ADCY9	NM_001116	Body	NA	NA	TRUE	NA
cg06193766	0.0195312	0.398241	10	DIP2C	NM_014974	Body	S_Shelf	RDMR	TRUE	NA
cg09262197	0.00390625	0.39831	1	C1orf174	NM_207356	Body	N_Shore	NA	NA	NA
cg26003933	0.0078125	0.400808	1	NPHP4	NM_015102	Body	NA	NA	NA	Unclassified
cg01548777	0.0078125	0.400932	20	ZBTB46	NM_025224	5'UTR	Island	NA	NA	NA
cg12037550	0.00390625	0.400946	10	ADARB2	NM_018702	Body	NA	NA	NA	NA
cg05809437	0.00390625	0.401003	8	DLGAP2	NM_004745	5'UTR	NA	NA	NA	NA
cg21684179	0.00390625	0.402921	1	FAM40A	NM_033088	TSS1500	N_Shore	NA	NA	Promoter_Associated
cg09865015	0.0078125	0.403571	4	LOC100130872;LOC100130872-SPON2	NR_024569;NR_033182	Body;Body	N_Shore	NA	NA	Unclassified_Cell_type_specific
cg07333608	0.00390625	0.404139	2	NA	NA	NA	N_Shelf	NA	NA	NA
cg15268456	0.0195312	0.404306	8	NA	NA	NA	NA	NA	NA	Unclassified_Cell_type_specific
cg16721321	0.0078125	0.404871	4	LOC100130872-SPON2;LOC100130872	NR_033182;NR_024569	TSS200;Body	N_Shore	NA	NA	NA
cg09940188	0.00390625	0.404936	17	SMYD4	NM_052928	Body	NA	NA	NA	Unclassified
cg11479811	0.0078125	0.405397	2	PP14571;GPC1	NR_024014;NM_002081	Body;Body	N_Shore	NA	TRUE	Unclassified
cg08250921	0.0195312	0.406498	16	NA	NA	NA	S_Shore	NA	NA	NA
cg25674938	0.00390625	0.409738	19	MUM1;MUM1	NR_024247;NM_032853	Body;Body	S_Shore	NA	TRUE	NA
cg26972408	0.0078125	0.410768	8	ARHGEF10	NM_014629	Body	NA	NA	NA	NA
cg26736232	0.0078125	0.411414	11	SCT	NM_021920	TSS1500	S_Shore	NA	TRUE	Unclassified
cg07597976	0.0078125	0.411611	16	CD19	NM_001770	TSS1500	NA	NA	NA	NA
cg14618803	0.00390625	0.415484	8	NA	NA	NA	NA	NA	NA	NA
cg07077735	0.0117188	0.415867	16	FUK	NM_145059	5'UTR	NA	NA	TRUE	NA
cg04228083	0.0078125	0.416351	4	LOC100130872-SPON2;LOC100130872	NR_033182;NR_024569	TSS200;Body	N_Shore	NA	NA	NA
cg13771471	0.0117188	0.416711	10	ADARB2	NM_018702	Body	N_Shore	NA	NA	NA
cg01561259	0.00390625	0.419529	17	RPTOR;RPTOR	NM_001163034;NM_020761	Body;Body	NA	NA	NA	NA
cg00522231	0.00390625	0.42004	2	ITGB1BP1;ITGB1BP1	NM_004763;NM_022334	Body;Body	NA	NA	NA	NA
cg25712567	0.00390625	0.423105	4	PCGF3	NM_006315	5'UTR	N_Shore	NA	NA	NA
cg11495377	0.00390625	0.423742	2	NA	NA	NA	NA	NA	NA	NA
cg05433111	0.0078125	0.424254	16	CD19	NM_001770	TSS200	NA	NA	NA	NA
cg19250113	0.00390625	0.424576	17	RNF135;RNF135	NM_032322;NM_197939	Body;Body	S_Shore	NA	NA	Promoter_Associated
cg04003327	0.00390625	0.430045	2	ESPNL;SCLY	NM_194312;NM_016510	TSS1500;3'UTR	N_Shore	NA	TRUE	NA
cg01207684	0.00390625	0.430881	16	ADCY9	NM_001116	Body	NA	NA	TRUE	NA
cg09929238	0.00390625	0.43123	17	RPTOR;RPTOR	NM_001163034;NM_020761	Body;Body	NA	NA	NA	NA
cg17227257	0.0195312	0.438614	4	LOC100130872-SPON2;LOC100130872	NR_033182;NR_024569	TSS200;Body	N_Shore	NA	NA	NA
cg06323049	0.0117188	0.438803	16	CD19	NM_001770	TSS200	NA	NA	NA	NA
cg09975576	0.00390625	0.439274	6	TNXB	NM_019105	Body	S_Shelf	NA	TRUE	NA
cg10803218	0.00390625	0.439601	5	N4BP3	NM_015111	5'UTR	S_Shelf	NA	NA	Unclassified_Cell_type_specific
cg23474890	0.00390625	0.441113	12	BCL7A;BCL7A	NM_001024808;NM_020993	Body;Body	NA	NA	TRUE	NA
cg19103429	0.00390625	0.441599	7	CDK6;CDK6	NM_001259;NM_001145306	Body;Body	N_Shore	CDMR	NA	NA
cg26130533	0.0078125	0.44393	4	LOC100130872-SPON2;LOC100130872	NR_033182;NR_024569	TSS200;Body	N_Shore	NA	NA	NA
cg18187035	0.00390625	0.445074	20	ZBTB46	NM_025224	5'UTR	Island	NA	NA	NA
cg04930661	0.00390625	0.447566	10	ADARB2	NM_018702	Body	NA	NA	NA	NA
cg25670583	0.00390625	0.448537	4	PCGF3	NM_006315	5'UTR	N_Shore	NA	NA	NA
cg24219033	0.00390625	0.449866	17	CD68;CD68	NM_001040059;NM_001251	3'UTR;3'UTR	N_Shore	NA	TRUE	NA
cg12224388	0.00390625	0.450597	2	NA	NA	NA	NA	NA	NA	NA
cg16767590	0.00390625	0.458937	4	PCGF3	NM_006315	5'UTR	N_Shore	NA	NA	NA
cg00281776	0.00390625	0.461808	2	NA	NA	NA	N_Shore	NA	NA	NA
cg01525839	0.00390625	0.463358	16	NA	NA	NA	NA	CDMR	TRUE	Unclassified
cg24049493	0.00390625	0.465726	1	HIVEP3;HIVEP3	NM_024503;NM_001127714	TSS1500;TSS1500	S_Shore	RDMR	NA	Promoter_Associated
cg09734418	0.00390625	0.473688	2	ITGB1BP1;ITGB1BP1	NM_004763;NM_022334	Body;Body	NA	NA	NA	NA
cg12499316	0.00390625	0.51038	2	NA	NA	NA	NA	NA	TRUE	NA
